# Supplementary material for: Characterization of Genomic Vitamin D Receptor Binding Sites through Chromatin Looping and Opening
Source: PLoS One. 2014 Apr 24;9(4):e96184. doi: 10.1371/journal.pone.0096184 (PMC3999108; doi:10.1371/journal.pone.0096184)
Supplement: Table S3 — VDR ChIP-seq peaks associated with chromatin loops. The 2,340 VDR ChIP-seq peaks found in THP-1 cells [7] were aligned with the closest CTCF peaks (obtained from ChIA-PET data from K562 cells [33]) left and right of them. The distance between the summits of both CTCF peaks determines the size of the respective core chromatin loop. In addition, the number of VDR peaks in the same loop, averages of 1,25(OH)2D3 (1,25D)- and EtOH-treated FAIRE-seq signals [35], their fold change and the significance of this ligand effect as well as the sequence and position of DR3-type sequences below the VDR peak summits [7] are listed. A previous study [35] had indicated that a number of the VDR ChIP-seq peaks are likely to be artifacts. An example for this is the first VDR site of the chromatin loop around the ZFP36 gene, which therefore was not investigated in this study. (XLSX) [file pone.0096184.s011.xlsx]

## Sheet: Sheet1
Chr	VDR peak summit	left CTCF peak summit	right CTCF peak summit	Loop size (bp)	VDR peaks/ loop	Fold enrichment of VDR ChIP-seq	Average FAIRE signal after 1,25D stimulation	Average FAIRE signal of EtOH controls	Fold change of FAIRE signal	P value	DR3-type sequence with HOMER score of at least 7	DR3 position relative to peak summit (bp)	Comment	Investigated peak regions	Master VDR site
chr19	39900586	39888635	39901086	12451	4	11.52	12.9267	9.03197	1.43121	0.371026	TCGCCCCCTGCGACCCC	53		P3 (ZFP36)	yes
chr6	166748096	166745244	166795260	50016	1	10.52	21.0824	11.1498	1.89083	0.0402185	GTGAACTCCCTTACCTT	-1		P3 (SFT2D1)	yes
chr19	39898551	39888635	39901086	12451	4	5.62	NA	NA	NA	ND				P2 (ZFP36)	no
chr19	39894496	39888635	39901086	12451	4	9.11	6.64059	4.48414	1.48091	ND				P1 (ZFP36)	no
chr2	231281281	231188152	231476209	288057	1	50.8	11.7441	10.2895	1.14137	0.707738	GTGAACCCTTTCACCCC	-14		P (SP100)	yes
chr22	42360210	42354063	42486967	132904	1	50.12	27.2951	4.91186	5.55697	0.0138248	GAGAACCCGATGACCTT	-6		P (SEPT3)	yes
chr20	23315076	23216137	23321081	104944	1	85.61	12.1334	NA	NA	ND	AGGAACTTCCTGACCTA	94			no
chr19	17294780	17178292	17316432	138140	3	68.63	21.4516	17.1738	1.24909	0.269431					no
chr11	73967185	73967112	74032938	65826	1	63.11	4.48243	3.88522	1.15371	ND	CTGAGCTATGTGCCCTC	-58			yes
chr19	18613646	18581129	18631244	50115	1	62.55	12.9251	NA	NA	ND	AGAAACCCAATGACCTT	0			no
chr2	122457435	122447130	122505927	58797	1	59.58	25.5525	15.9654	1.60049	0.14152					no
chr8	61816861	61677110	61874280	197170	1	57.26	36.5493	15.8979	2.29901	0.0448091	ACAAACCCAGTGACCTT	16			yes
chr16	88837665	88814680	88850742	36062	1	56.75	16.5616	15.2786	1.08398	0.749041	CTGCACCCAGTGACCCC	-31			no
chr17	1620600	1617487	1624047	6560	1	53.53	NA	NA	NA	ND	ATGAACCCAGTGACTTG	1			no
chr15	65175785	65128207	65197792	69585	1	52.56	28.041	11.8353	2.36927	0.0183555	ATGACCCCTCTGAACCT	46			yes
chr22	32614911	32476756	32774939	298183	1	50.99	21.6276	14.8855	1.45293	0.224663	ATGAACCCTTTGACCCA	-5			yes
chr6	3368036	3356305	3411331	55026	1	49.67	2.02252	NA	NA	ND	ATGCACCCAGTGACCCC	-9			no
chr1	2493830	2486710	2615359	128649	1	49.36	NA	NA	NA	ND	ACGCACTCTATGACCCT	-27			no
chr10	73698600	73656807	73715801	58994	1	48.98	5.444	NA	NA	ND	CTGAACCCTCTGACCTC	-32			no
chr20	58631136	58530268	58632860	102592	2	45.56	26.3591	20.3594	1.29469	0.429826	CTGAACCCCTTGAACTT	-14			yes
chr7	39740461	39663443	39782015	118572	1	45.18	25.2422	21.8459	1.15547	0.4002	ACGAACCCCGTGACCTT	8			yes
chr1	119384301	118696730	119551230	854500	1	44.12	38.4699	16.3257	2.3564	0.0298887	CTGTCCCCAGTGACTTC	28			yes
chr19	7272941	7149295	7406166	256871	1	43.99	23.2575	21.2343	1.09528	0.738039	AGAAACCCTGTACCCTC	-29			no
chr19	17221190	17178292	17316432	138140	3	43.28	17.8518	9.37801	1.90359	0.133501	ATGCACCCCCTGACCCC	-18			yes
chr21	16594786	16146482	17102383	955901	2	43.28	29.0808	18.2867	1.59027	0.201714	TTGACCCCTGTGACCTT	2			yes
chr12	125241241	125086090	125251697	165607	3	43.03	4.9767	NA	NA	ND	ATGTACTCAATGCCCCT	-28			no
chr10	102788661	102778913	102800777	21864	1	42.91	17.8372	9.27957	1.92221	ND	ATGACCGTGGTGACCCT	-34			yes
chr20	58629921	58530268	58632860	102592	2	42.15	28.4923	9.29123	3.06658	0.180923	TTAAACTCAATGAACCA	-23			yes
chr4	148605425	148511824	148629554	117730	1	41.98	11.5708	5.7137	2.02509	ND	GTGAACTCGCCAACCCC	-29			yes
chr11	124940781	124832321	124961237	128916	1	41.21	28.7068	27.5596	1.04162	0.961041	TGCACCTCATTGACCTC	-4			no
chr6	162454240	161919827	163849120	1929293	1	41.2	26.0813	12.5057	2.08555	0.00893097	ATGAACCCAATGCTCCC	-10			yes
chr1	175491300	175450043	175712779	262736	1	40.68	22.6697	13.0984	1.73072	0.178577	ATGAACCCTGTGACACT	6			yes
chr3	48264266	48236045	48274337	38292	1	40.63	19.6989	19.6364	1.00319	0.990709	TTGAACCCATTGAACCC	-1			no
chr9	95878550	95871800	95918507	46707	2	39.55	24.9585	16.7209	1.49266	0.112191	GTGTCCTTGCTGACCTG	-46			yes
chr17	39637010	39633478	39641993	8515	1	37.82	16.3045	10.4979	1.55311	0.108845	ATGAACTCTGTGACCTT	-27			yes
chr22	50753355	50714642	50765308	50666	4	37.36	16.5887	17.8235	0.930719	0.776584	GTGAACTCCTTGAACTC	-52			no
chr2	9782815	9563962	9905046	341084	1	37.28	24.1196	10.3926	2.32085	ND	ACGAACTCGGTGACCCT	-14			yes
chr18	75929475	75362734	77138918	1776184	2	36.26	21.7284	9.96484	2.18051	0.00678961	CAAACCCGTCTGACCCT	-25			yes
chr11	117467951	117387340	117678625	291285	1	35.74	NA	NA	NA	ND	ACGGCCTCAGTCACCTT	9			no
chr6	68599211	64474429	69054020	4579591	9	35.24	45.3684	41.0523	1.10514	0.235637	ATGTACCTTATGACATT	-67			yes
chr17	9990696	9891233	10199223	307990	2	34.93	11.4603	NA	NA	ND	GTGAACTCAGTGAACCT	-4			no
chr15	68261651	68156120	68343751	187631	1	34.87	7.68669	NA	NA	ND	ACGAACCCCATGACCTT	-7			no
chr5	139701391	139641323	139726159	84836	1	34.34	59.016	46.4508	1.27051	0.173158	GTGACCTCCCTGACCCT	42			yes
chr3	42054615	41935763	42141297	205534	2	34.17	48.3773	19.1807	2.52219	0.0340805	ATGTCCTCTATGACCCC	35			yes
chr10	70825301	70764811	70853051	88240	4	33.33	15.5624	4.81175	3.23425	0.183974	ATGAACCCTCTAACCCT	7			yes
chr2	9401266	9346656	9474155	127499	1	32.77	23.2911	12.8854	1.80756	0.0728384	GTGTCCCTGGTGAACTT	-3			yes
chr16	1518581	1463965	1823456	359491	5	32.34	23.9948	10.5367	2.27727	0.0559008	CCAACCCTGATGACCTC	6			yes
chr4	87849851	87843940	88014529	170589	1	31.89	3.9801	NA	NA	ND	ATGAACTCTATGACTTT	30			no
chr14	89824510	89640573	90381694	741121	1	31.39	26.6651	17.948	1.48569	0.17481	GCCACCTCTCTCCCCTC	-9			yes
chr11	119239175	119227506	119245021	17515	1	31.29	33.7799	31.9436	1.05749	0.785131	GCAAACCCACTGCCCTT	-7			no
chr8	129960946	129666003	130694244	1028241	5	31.13	76.7383	68.8627	1.11437	0.462273	ATGAACCAGATGAACTT	0			yes
chr4	57977021	57666604	58029962	363358	1	30.48	29.4647	25.3865	1.16065	0.313445	CTGAACTGCTCGCCCTC	54			yes
chr3	196344370	196338802	196359724	20922	1	30.47	27.06	12.6855	2.13315	0.131337	ATGAACCCATTGACTTT	-2			yes
chr12	26451806	26272615	26618546	345931	2	29.05	40.3786	9.1392	4.41817	0.00535645	CTGAACCCAGTGACCTC	5			yes
chr10	43484086	43471161	43574545	103384	1	28.79	11.2497	4.15742	2.70593	ND	CTGCACTCACTGCCTCA	10			yes
chr5	65122041	64779715	65602423	822708	1	28.34	23.8102	19.407	1.22688	0.519537	CTAAACCCAGTCACCCC	-25			yes
chr22	29877345	29866576	29877909	11333	1	28.11	7.67148	8.18649	0.93709	ND	GCGCCCCTGCTGACCCC	9			no
chr2	226924980	226535243	227678164	1142921	3	27.08	12.8355	8.14839	1.57522	ND	GTAAACCCTTTGAACTC	-9			yes
chr7	138802746	138760042	138812428	52386	1	26.9	9.27214	NA	NA	ND	TTGAGCCATATGAACCT	-14			no
chr6	51861686	51824743	51885976	61233	1	26.58	20.7086	11.8883	1.74193	0.515121	TTGACCTCAATGACCTT	-16			yes
chrX	134655950	134650567	134730429	79862	1	26.52	8.70437	NA	NA	ND	TTGCACTCGTTGGCCTC	-19			no
chr1	72348000	71823348	72488417	665069	1	26.07	41.8446	34.8732	1.19991	0.195664	ATAAACTGGTTGACCTC	25			yes
chr3	45026225	44955526	45033475	77949	1	25.73	12.0921	NA	NA	ND	GTAAACCCTGTGACCTT	-4			no
chr2	199770655	199239331	200076404	837073	1	25.59	23.4959	12.6457	1.85801	0.122899	ATGAACCCAGTAACTTT	21			yes
chr17	79818630	79779522	79827590	48068	8	25.57	11.9275	7.82263	1.52474	0.147305					no
chr1	9470930	9349680	9471495	121815	1	25.31	48.3764	43.1931	1.12	0.529549					no
chr3	66514861	66327292	66863714	536422	1	24.3	NA	NA	NA	ND	TTGAACCTAATGGCCTC	5			no
chr5	75334185	75199889	75370625	170736	1	24.11	NA	NA	NA	ND	GTGCACCCACTGACCTG	25			no
chr14	88512611	88480449	88635078	154629	1	24.01	34.0403	29.5441	1.15219	0.502392					no
chr17	79300386	79296560	79323791	27231	3	23.76	5.88499	6.70884	0.877199	0.616179	CAGTCCCTGGTGACCCC	6			no
chr13	111610025	111596916	111699514	102598	1	22.02	4.16798	NA	NA	ND	GTAACCCCTGTGACCTG	64			no
chr16	30066450	30043733	30108027	64294	4	22.02	NA	NA	NA	ND	CTGAACCCTGTGACCTA	-9			no
chr19	17378030	17371858	17393383	21525	1	21.7	48.6423	36.413	1.33585	0.234391					no
chr12	94242205	94161156	94495121	333965	1	21.64	27.3992	17.7876	1.54035	0.101464	ATGAACCCATTACCCTC	-7			yes
chr10	131682241	131456942	134036673	2579731	2	21.44	2.72335	NA	NA	ND	ATGTCCCCGTTACCCCC	-5			no
chr19	33740026	33739906	33793315	53409	6	21.22	NA	NA	NA	ND	TTGCACTTGATGACCCC	-62			no
chr5	151763475	151522581	151884927	362346	1	21.16	NA	NA	NA	ND					no
chr9	25994926	19457597	26723563	7265966	1	20.93	11.5711	7.22335	1.6019	0.064805	ATGACCCCTGTGACCCA	-71			yes
chr1	79446461	79073196	80381316	1308120	1	20.77	6.57105	NA	NA	ND	ATGAACCTCGTGACCTC	-29			no
chr16	70285951	70199136	70301644	102508	2	20.62	7.64116	NA	NA	ND					no
chr2	59904616	59641075	60788118	1147043	1	20.5	25.0544	16.515	1.51706	0.0248958	GTGAACTGCTTGACCCA	47			yes
chr6	47405451	47382073	47463515	81442	1	20.5	32.9173	26.8328	1.22676	0.310918	ATGACCTCTGTCACCTT	-73			yes
chr4	161240990	160408695	163761394	3352699	2	20.46	12.1015	10.6393	1.13743	0.586071					no
chr1	203331545	203314082	203456778	142696	1	20.36	17.3776	7.21319	2.40914	0.141811	TTGAACCAGGTGACCCC	6			yes
chr7	2996686	2926743	3105489	178746	1	20.33	18.5266	10.5367	1.7583	0.158604	ATGAACCCAGTGACTCT	-17			yes
chr13	60177176	56195133	61201416	5006283	1	20.3	15.2425	5.01465	3.0396	ND	GAGAACTCCTTGACCCT	-43			yes
chr1	183248916	183204783	183250713	45930	1	20.3	3.79568	NA	NA	ND	TTCTCCCCAGTGACCCC	29			no
chr6	32145731	32134643	32149953	15310	1	20.22	28.1419	25.2563	1.11425	0.681699	TTGAACCCTGCGACCCT	-28			yes
chr21	34992246	34817765	35296264	478499	1	19.88	21.3523	8.54503	2.4988	0.0482878	ACGAACTCCTTGCCCTT	72			yes
chr3	111809200	111762739	111830849	68110	1	19.74	52.674	32.3985	1.62582	0.0365225	GTGCCCTCACTGACCTG	42			yes
chr2	175200916	175114645	175206250	91605	3	19.64	NA	NA	NA	ND					no
chr7	155744770	155597928	155867804	269876	1	19.59	17.4248	8.5532	2.03722	0.176487	ATGAACTCGCTACCCTG	-32			yes
chr15	70755556	70752516	70780314	27798	2	19.48	35.6031	26.7232	1.33229	0.324834	AGGAACCCTGTGACCCC	59			yes
chr15	41195081	41186705	41196178	9473	1	19.25	46.6741	51.217	0.911301	0.317721					no
chr15	101715346	101693393	101792319	98926	1	19.14	5.40275	NA	NA	ND	ATCAACTCGCTGACCCC	62			no
chr15	51520416	51484940	51573802	88862	1	19.05	18.8572	17.5658	1.07351	0.846442	GAGAACTCTGTGACCCT	12			no
chr5	169966625	169862229	170031146	168917	1	18.98	25.2873	15.9278	1.58762	0.115727	CTGACCCTGCTGACCTC	-14			yes
chr12	124912375	124865484	125086090	220606	5	18.98	6.46209	NA	NA	ND	TTGAACTGGCTGACCTT	14			no
chr2	111718025	110494150	112645489	2151339	3	18.85	8.17781	NA	NA	ND	GAAACCTCACTGAACTT	14			no
chr7	100728690	100721216	100738326	17110	1	18.85	NA	NA	NA	ND	ATAAACCCTGTGACCCT	-5			no
chr3	26348765	26004092	26753751	749659	1	18.83	13.0425	6.14994	2.12076	0.0476628	GTAACCCCTGTGACCTG	46			yes
chr10	71494705	71477073	71499162	22089	1	18.79	10.259	NA	NA	ND	ACAAACTCAGCCACCTT	-24			no
chr22	21806126	21802293	21924512	122219	1	18.71	NA	NA	NA	ND	ATGAACCCAGTGACCCC	11			no
chr1	155946256	155913085	155959209	46124	9	18.64	25.5707	22.3506	1.14407	0.607045	GTGGCCTCTTTGCCCTC	-19			yes
chr1	50884916	50834309	51169692	335383	3	18.61	6.47809	4.7019	1.37776	0.430084					no
chr19	2944661	2749378	2950969	201591	3	18.6	17.2306	15.307	1.12567	0.700039					no
chr3	186288096	186258471	186307183	48712	1	18.46	14.6597	8.62716	1.69925	0.155233					no
chr17	16189326	16189089	16189544	455	1	18.33	6.62704	7.03464	0.942058	0.860411					no
chr17	79791626	79779522	79827590	48068	8	18.33	NA	NA	NA	ND	CCGACCTCATCGACCCG	70			no
chr8	101733001	101693344	101734914	41570	1	18.23	5.13491	3.92286	1.30897	ND	TTGAACCCTGTAACCTC	-15			yes
chr7	128575080	128545117	128580361	35244	2	18.23	6.18108	6.56663	0.941287	0.874512					no
chr8	125208156	125050153	125244911	194758	1	18.11	6.56806	NA	NA	ND	TTGACCTCTATAACCCC	-26			no
chr6	170863551	170839257	171115066	275809	1	17.99	26.6499	20.2669	1.31494	0.230151	CCGACCTCACTGAACCC	3			yes
chrX	38660845	38627623	38844799	217176	2	17.85	4.73591	5.58847	0.847442	0.334395	GCGTCCTCTTTCACCCC	-22			no
chr7	4723476	4721714	4793709	71995	1	17.77	4.09094	NA	NA	ND	GTGACCTCAGTAACCCA	-33			no
chr7	100136841	100081259	100136987	55728	1	17.77	15.7287	8.48887	1.85287	0.187202					no
chr22	37679906	37656876	37711200	54324	5	17.7	4.16798	NA	NA	ND	GAGAACCCATTGACCCC	-35			no
chr4	161747325	160408695	163761394	3352699	2	17.66	6.47961	5.65376	1.14607	ND	GTGCACTGTTTGACCTT	51			yes
chr20	23206366	23181724	23215951	34227	1	17.62	27.0343	20.4411	1.32254	0.18034					no
chr19	2272741	2236745	2274071	37326	2	17.6	NA	NA	NA	ND					no
chr12	25062625	24932043	25113326	181283	1	17.57	16.7009	5.95674	2.8037	0.0432124	TAGAACCCAGTCACCCC	10			yes
chr4	183730670	183728136	183846393	118257	1	17.57	27.8927	28.5503	0.976968	0.923142					no
chr2	196195675	193027224	196363101	3335877	1	17.37	18.9474	10.8891	1.74004	0.0466518	TTGACCTCATTCACCTA	-27			yes
chr15	75335715	75322164	75335916	13752	1	17.09	37.5688	35.8244	1.04869	0.81269					no
chr17	79374556	79323791	79383575	59784	5	17.09	NA	NA	NA	ND	CGGTCCCCTCTGACTCC	63	likely artifact		no
chr19	4563686	4558590	4567814	9224	2	17.09	7.44429	NA	NA	ND	GTGAACCTGATGACTCT	8			no
chr6	170125705	169521326	170190364	669038	3	17	2.99191	NA	NA	ND	GTGACCTCTCTGACCTG	-4			no
chr8	103817416	103666015	103819099	153084	1	16.93	15.9353	9.97204	1.59799	0.29192	ACAAACTCCACAACCTC	15			yes
chr5	150169836	150158902	150180846	21944	1	16.92	32.6319	22.6623	1.43992	0.29056	GTAAACCCTTTAACATC	-3			yes
chr16	1822041	1463965	1823456	359491	5	16.92	NA	NA	NA	ND					no
chrX	68085655	68047938	68314170	266232	1	16.88	6.06018	NA	NA	ND	ATGGCCCCAATGCCCTC	-12			no
chr19	1275331	1268891	1279700	10809	4	16.73	6.09582	NA	NA	ND					no
chr19	47033620	47033207	47033944	737	1	16.71	43.7405	39.5758	1.10523	0.617998	ATGACCTCTCTGAGCCT	-52			yes
chr12	104222086	104026637	104271887	245250	2	16.62	6.30778	7.29019	0.865242	ND	CTGAACTCTATGACCTC	69			no
chr19	4562470	4558590	4567814	9224	2	16.4	11.3785	NA	NA	ND	GTGAACCTGATGACTCT	-6			no
chr3	135794666	135794453	136110740	316287	3	16.36	12.7477	5.02891	2.53489	ND	CTGTCCTCAGTGACCTC	-26			yes
chr17	28627375	28626052	28663572	37520	1	16.27	NA	NA	NA	ND	ATGAACCCAATGACCTT	-29			no
chr16	58663505	58546054	58694940	148886	2	16.2	11.9368	6.53198	1.82744	0.152884					no
chr5	95667096	95296993	95671389	374396	1	16.12	26.1113	16.9281	1.54248	0.120951	ATGAACTCAATCAACTT	51			yes
chr6	121721905	121627331	121722267	94936	1	16.12	14.5752	12.2018	1.19452	ND	ATGAACCTCATGAACCC	3			yes
chr1	144999946	144996300	145003911	7611	1	16.07	11.5848	3.0627	3.78255	0.0884636	TTGAACTTGTTGACCCT	-10			yes
chr14	94565096	94527264	94598891	71627	1	15.95	25.6811	12.6828	2.02487	0.0765633	ACGTCCCCACTGACCTC	8			yes
chr2	106484366	106162388	106721035	558647	1	15.95	21.5069	6.41132	3.35451	ND	TTGTCCTCAGTGACCCC	-10			yes
chr2	28668735	28648597	28675304	26707	1	15.95	9.80003	NA	NA	ND	CTGAACTCATTCACCCT	-5			no
chr14	64108855	64108090	64237297	129207	1	15.91	19.5884	15.8319	1.23728	0.533512					no
chr10	80844790	80829173	80887132	57959	2	15.83	16.3397	13.7776	1.18595	0.536652	CTGCCCTCTTTGACCCC	-15			yes
chr9	96712466	96673230	96725272	52042	2	15.81	22.1198	19.7135	1.12206	0.794205	TTCAACCTAGTGACCCT	24			yes
chr1	9471670	9471495	9515821	44326	1	15.74	48.3764	43.1931	1.12	0.529549					no
chr8	42010286	42010190	42010960	770	1	15.66	28.102	19.3258	1.45412	0.356387					no
chr3	125684465	125304477	125853026	548549	1	15.57	4.1429	NA	NA	ND	TTAAACTCTCTGAACCC	-34			no
chr4	144434681	142054708	144695308	2640600	2	15.44	13.1179	7.93218	1.65376	0.3032	TTGACCTCAGTGACCCG	-4			yes
chr10	43913875	43897568	43932405	34837	2	15.43	8.14079	6.23958	1.3047	0.327918	CCAAACCTGTTGGCCTT	-87			yes
chr4	3086961	3077219	3108560	31341	2	15.43	7.80406	NA	NA	ND	AAGAACTGCTTGAACCC	-25			no
chr7	27201666	27200928	27235982	35054	12	15.43	NA	NA	NA	ND	CTCACCTTGGTGCCCCC	-39			no
chrX	106918041	106916463	106961410	44947	1	15.43	8.67876	8.31035	1.04433	0.913203	ACGAACCCCTTGCACTC	12			no
chrX	153218926	153213111	153279185	66074	2	15.43	NA	NA	NA	ND					no
chr17	55945386	55935886	55970042	34156	1	15.38	29.6299	19.1241	1.54935	0.073306	GGAAACTGTTTGAACTT	36			yes
chr2	175202331	175114645	175206250	91605	3	15.33	NA	NA	NA	ND					no
chr6	42340615	42277735	42515495	237760	1	15.25	10.4917	NA	NA	ND	TTGACCCCATTGAACCC	-7			no
chr21	46339636	46331715	46369841	38126	1	15.19	9.6416	NA	NA	ND	GTGTCCCCTATGCCCCC	-11			no
chr1	39456436	39301225	39564447	263222	1	15.12	NA	NA	NA	ND	ATGCCCTTGATGACCTT	-60			no
chr1	158119556	158095121	158173845	78724	1	15.07	34.8265	24.6173	1.41471	0.261833	GCGAACCGCCTGACCTC	-25			yes
chr6	35429440	35425679	35435846	10167	1	15.07	14.0444	6.0985	2.30292	ND	CTGCCCTCCTTGACCTC	33			yes
chr10	3264610	3239686	3281928	42242	1	15.04	NA	NA	NA	ND	TTGAACCTGTTGAACTT	-26			no
chr18	60384351	60305776	60625704	319928	2	15.04	NA	NA	NA	ND					no
chr8	27157805	27133342	27172694	39352	1	15.02	6.17089	NA	NA	ND	GTGGCCCCAGTGACCCT	0			no
chr13	110042476	109548066	110438206	890140	5	15	6.84257	5.46307	1.25251	0.221507	AAAAACCCACTACCCTT	-10			yes
chr10	51540956	50827473	52035714	1208241	1	14.9	NA	NA	NA	ND	ACCAACTTTGTGACATT	49			no
chr14	35805921	35803356	35876172	72816	2	14.9	6.81376	8.34836	0.81618	ND	GCGCCCTCGCTGACCTG	58			no
chr12	133614365	133481459	133851894	370435	1	14.81	23.9133	23.7372	1.00742	0.97801					no
chr13	49635745	49343630	49814043	470413	1	14.81	NA	NA	NA	ND			likely artifact		no
chr19	830681	770637	861768	91131	23	14.81	NA	NA	NA	ND					no
chr22	37702801	37656876	37711200	54324	5	14.81	14.3844	11.6566	1.23401	0.552748					no
chr5	74632431	74532721	74665357	132636	1	14.81	18.3137	16.6201	1.1019	0.742567					no
chr19	2270886	2236745	2274071	37326	2	14.71	7.62352	NA	NA	ND					no
chr13	110436786	109548066	110438206	890140	5	14.69	NA	NA	NA	ND					no
chr15	68803256	68675974	68843037	167063	1	14.65	NA	NA	NA	ND	GTGAACTCCCTCACCCC	28			no
chr1	28499156	28417859	28535201	117342	1	14.58	38.3196	33.8843	1.1309	0.547227	ATGGACTTTATGAACTG	19			yes
chr19	932861	928883	950970	22087	2	14.58	4.09985	NA	NA	ND					no
chr15	31344145	31226404	31421670	195266	2	14.55	3.3187	NA	NA	ND	ACGACCTCATTGACCCC	-4			no
chr14	61880441	61719964	61923367	203403	1	14.52	6.94527	NA	NA	ND	ATGCCCTCAGTGACCTT	-4			no
chr20	43238696	43238658	43238749	91	1	14.47	2.8855	NA	NA	ND	TGAACCTCCGTGACCTG	-80			no
chr12	16726635	16009605	20704173	4694568	1	14.43	6.70815	NA	NA	ND	CTCACCCTAATGACCCC	-34			no
chr12	124867050	124865484	125086090	220606	5	14.37	5.81966	5.11331	1.13814	ND	CTGAACCTGGTGACCTC	4			yes
chr5	40681951	39949379	40688296	738917	1	14.34	NA	NA	NA	ND					no
chr3	140829260	140824939	140911092	86153	1	14.32	13.6981	10.4979	1.30484	0.340501	TGACACTCTCTGGCCCT	26			yes
chr12	109240085	109197810	109313226	115416	1	14.24	7.25907	17.1318	0.42372	0.000220976	GTGAACTCCCTGACTCC	0			no
chr2	85815126	85779383	85864739	85356	2	14.24	36.2499	37.3317	0.971022	0.89556	ATGACCTTTCTGACCTC	-29			no
chr3	119813611	119611052	119814339	203287	1	14.18	9.43521	8.73667	1.07995	0.886908					no
chr14	61570820	61492148	61719634	227486	1	14.17	22.3253	20.4653	1.09088	0.595793	GTGAACTCAGTGCCCCT	16			no
chr1	150586041	150533760	150593958	60198	1	14.12	67.4247	62.5161	1.07852	0.670971	CTGAACTCAATGATCTC	47			no
chr5	139986875	139955340	140019055	63715	2	14.12	14.0236	NA	NA	ND	TAGAACCCATTAACCTT	-19			no
chr19	2841386	2749378	2950969	201591	3	13.99	8.80268	5.26273	1.67265	0.418965	GTGCCCCGCCTGCCCCT	47			yes
chr17	79315096	79296560	79323791	27231	3	13.99	NA	NA	NA	ND					no
chr2	63283331	63029867	63306195	276328	9	13.99	8.86749	10.5251	0.842513	0.40368					no
chr16	85604401	85601154	85604683	3529	1	13.98	14.4904	17.815	0.813379	0.641748					no
chr16	17319155	16288857	17639013	1350156	2	13.9	12.3352	12.8404	0.96066	0.886587	TTGTCCTGTGTGACCTC	-18			no
chr11	13299475	13260679	13356675	95996	1	13.89	5.60262	9.27014	0.604372	ND					no
chr17	79816351	79779522	79827590	48068	8	13.83	3.0743	4.30538	0.71406	ND					no
chr18	9136375	9073777	9148116	74339	1	13.8	6.30692	5.03171	1.25343	0.659141					no
chr11	85658806	85652647	85753020	100373	1	13.79	7.19029	2.3627	3.04325	ND	GTCAACTCGCTGACCTC	-55			yes
chr1	202722201	202689082	202821800	132718	1	13.79	53.6908	42.2567	1.27059	0.166241					no
chr4	74628476	74589587	74730383	140796	1	13.67	23.8653	11.0651	2.1568	0.0886086	GTGACCTTACTGAACTT	-13			yes
chr9	92058120	92044552	92164261	119709	1	13.67	16.5191	9.37801	1.76147	0.0529721	TCAGACCCACTCACCCT	-68			yes
chr16	81512520	81437498	81562068	124570	2	13.67	10.0944	9.41728	1.0719	0.702936	ACGTACTCAATGAACTG	-22			no
chr20	61469510	61454330	61527573	73243	1	13.67	7.67569	10.1866	0.753512	0.471688					no
chr22	46474506	46432496	46510181	77685	30	13.67	5.07103	6.0985	0.831521	ND					no
chr8	70858711	70858577	71000916	142339	1	13.67	10.571	18.5194	0.570805	ND	AAGAACGCGTTGACCTT	-24			no
chr8	42150346	42029347	42177351	148004	1	13.6	17.9988	15.2686	1.17881	0.526242					no
chr13	110436206	109548066	110438206	890140	5	13.5	NA	NA	NA	ND					no
chr7	962811	949095	994054	44959	1	13.5	26.3375	17.7735	1.48184	0.0247662					no
chr12	104201011	104026637	104271887	245250	2	13.46	25.5087	27.9062	0.914087	0.673351	CTGCCCCTTCTGACCCC	-33			no
chr7	134117770	134117768	134117861	93	1	13.46	6.86686	NA	NA	ND	CTGAACTCGATGACCGA	-84			no
chr1	180951111	180890758	181007701	116943	1	13.42	40.0575	28.562	1.40247	0.0430868	ATGAACTAGGTAACCCC	-9			yes
chr15	98222115	97129115	98441708	1312593	1	13.42	32.8662	22.9847	1.42991	0.0988764	GTGTCCTCATTGCCCTA	-34			yes
chr4	88949361	88770309	88954608	184299	1	13.42	13.9254	NA	NA	ND	ATTAACTCACTGACCTT	-60			no
chr11	73088245	73087352	73102877	15525	2	13.41	4.99174	NA	NA	ND	GTGACCCCAGTGACCCC	-75			no
chr2	43520566	43506891	43711420	204529	1	13.4	24.4728	19.3171	1.2669	0.334	ACGAACTCAGTGACCTC	-36			yes
chr4	109603705	109493878	109756000	262122	2	13.4	12.104	6.55544	1.8464	ND	ATGAACTCATTGATCCA	-53			yes
chr1	2165830	2130655	2232418	101763	5	13.35	10.0786	5.67205	1.7769	0.0138776	GTGACCCTGCTGCCCCA	-5	likely artifact		yes
chr9	131842936	131690617	131894080	203463	2	13.34	NA	NA	NA	ND					no
chr19	4916895	4912001	5029911	117910	2	13.33	NA	NA	NA	ND					no
chr19	7722276	7717168	7745584	28416	1	13.29	10.1864	7.73834	1.31635	0.344372	CTGGCCCTGGTGACCTT	-7			yes
chr11	67276050	67274570	67340390	65820	1	13.29	12.9189	7.20376	1.79336	0.204031					no
chr1	31918836	31896093	31931581	35488	3	13.26	33.703	23.0194	1.46412	0.0782684					no
chr14	24780366	24768663	24801359	32696	2	13.25	NA	NA	NA	ND					no
chr19	1037840	1001853	1044791	42938	2	13.22	24.7847	24.4282	1.01459	0.962602					no
chr7	209891	1	362004	362004	4	13.21	NA	NA	NA	ND					no
chr2	99421801	99266110	99452677	186567	1	13.2	21.3656	20.4251	1.04605	0.695043	AAGCACCTAGTGACTCC	-61			no
chr17	56595615	56525264	56655377	130113	1	13.16	22.7571	9.59393	2.37204	0.0634792					no
chr4	102268010	100870285	103179093	2308808	1	13.13	NA	NA	NA	ND	GCGAACCCCGCGAACCC	0			no
chr14	72992641	72983683	73290134	306451	1	13.1	23.1483	NA	NA	ND	CCAAACCCCATGACCTC	20			no
chr9	131645205	131626080	131690237	64157	1	13.1	5.02408	NA	NA	ND	ATGAACTCCATGACCCC	11			no
chr13	27999935	27980602	28000172	19570	2	13.07	20.2286	17.1318	1.18076	0.569768	TTGACCTCCATGACCCT	-44			yes
chr15	73113896	73076559	73373882	297323	1	13.07	8.75893	NA	NA	ND	CTGTCCTCCATGACCCT	10			no
chr2	88927505	88890775	88929121	38346	1	13.07	2.66803	2.90795	0.917495	0.805853					no
chr1	150383440	150253826	150436713	182887	2	13.05	36.7422	27.5523	1.33355	0.370348	TTGAACTCTGCAACCTC	-23			yes
chr1	44115876	43994953	44229143	234190	6	13.05	68.5033	71.283	0.961005	0.758358					no
chr14	20667371	1	20795622	20795622	1	13.05	15.2138	NA	NA	ND	TTGAACCCCATGACTCC	-14			no
chr1	47153471	47088271	47184573	96302	1	13.04	20.7862	13.008	1.59795	0.346508	GTGAACTCAATGACCTC	-32			yes
chr15	79012560	79007346	79032862	25516	1	13.02	NA	NA	NA	ND	GGGAACTCCCTGACCCC	60			no
chr10	121423101	121376666	121510343	133677	2	13	6.71386	NA	NA	ND	ATGCCCTCTGTGAACTT	30			no
chr5	43270911	43226980	43280637	53657	1	12.99	29.2875	21.1014	1.38795	0.268935	GTGAACTCAACAACCTG	-27			yes
chr1	234658161	234635197	234717656	82459	1	12.96	86.2879	78.2153	1.10321	0.489082	GTGCCCTCAGTGCCCCT	-51			yes
chr18	74204401	74138850	74400950	262100	5	12.86	4.93564	NA	NA	ND					no
chr7	27208676	27200928	27235982	35054	12	12.86	5.07682	6.0985	0.83247	ND					no
chr1	9790611	9785296	9844764	59468	3	12.81	15.1179	11.7261	1.28925	0.387153	GTGCCCCCGGCCACCTC	-62			yes
chr19	4064185	3986366	4085257	98891	4	12.81	NA	NA	NA	ND					no
chr4	147690896	147264131	147837631	573500	1	12.81	10.1876	3.65078	2.79054	0.128113					no
chr3	169850380	169828210	170014668	186458	1	12.77	NA	NA	NA	ND	CCCCACCCTATGACCTC	-48			no
chr7	150010290	149983412	150053697	70285	1	12.76	NA	NA	NA	ND	ATGCACCCCGTAACCCC	58			no
chr2	19423630	18702295	19537909	835614	1	12.71	10.5065	NA	NA	ND	CTGGACTCAGTGACCTT	-42			no
chr1	200123506	200109095	200248975	139880	1	12.66	36.3304	45.8388	0.79257	0.574332	ATCACCCCATTGCTCTC	-35			no
chr12	56727961	56709955	56771523	61568	1	12.66	NA	NA	NA	ND	CTGACCCTGTTGCCCCC	36			no
chr1	50886996	50834309	51169692	335383	3	12.63	6.47809	4.7019	1.37776	0.430084					no
chr18	48738060	48577683	49194627	616944	1	12.61	38.6635	33.0143	1.17111	0.470011	GTGGCCTCCCTGCCCCA	76			yes
chr12	121582931	121548507	121668253	119746	1	12.57	12.8589	11.5935	1.10915	0.636695	TCAAACTCAATGCCTTT	94			yes
chr17	10018710	9891233	10199223	307990	2	12.54	NA	NA	NA	ND					no
chr20	37089240	37076518	37100816	24298	1	12.54	7.06611	NA	NA	ND	GAGAACTCTCTGAACTT	-29			no
chr9	133710221	133710118	133728364	18246	1	12.54	NA	NA	NA	ND	GCAAACCCTCTGACCCG	24			no
chr3	18466691	18430827	19908554	1477727	2	12.53	4.50718	NA	NA	ND					no
chr16	30429071	30421035	30441660	20625	1	12.49	12.9433	7.23098	1.78998	0.10948					no
chr6	34303165	34217201	34329696	112495	1	12.43	NA	NA	NA	ND	GTGAACTCCATGACCCC	-8			no
chr11	72322971	72320376	72354029	33653	1	12.4	31.8764	32.4133	0.983436	0.909257	GTGACCTCCTTCACCCC	0			no
chr4	143326706	142054708	144695308	2640600	2	12.37	53.2622	52.1739	1.02086	0.892884	GAAACCTCAGTGACTTT	50			no
chr19	49470936	49346358	49474343	127985	1	12.34	26.8457	19.4127	1.38289	0.0716015					no
chr16	87981771	87943363	88132619	189256	1	12.32	4.57535	NA	NA	ND	AGGACCTCTGTGACCTT	21			no
chr1	208345566	208306930	208412370	105440	1	12.3	7.43264	NA	NA	ND	ATGACCCCACCAACCTT	8			no
chr22	22777605	22777447	22785759	8312	1	12.3	NA	NA	NA	ND	TTGAACTCCTTGAGCTT	-77			no
chr9	102065301	102029075	102274200	245125	1	12.3	5.0408	5.24637	0.960817	ND	TTGAACCCTCTGACCCC	-1			no
chr8	129264035	129150485	129666003	515518	1	12.29	64.2114	57.5258	1.11622	0.446851	AAGCCCTCCCTGACCCC	44			yes
chr11	66086011	66079624	66089747	10123	1	12.27	22.7155	11.4501	1.98387	0.166382	CTGGACTCATTGCCCTC	-32			yes
chr16	84941436	84788504	84953541	165037	1	12.25	18.7764	8.32639	2.25505	0.112176	ACGCACCCGATGACCTA	-2			yes
chr1	39281985	39076797	39283944	207147	1	12.25	5.76404	NA	NA	ND	GTGAACTCGGTCACCTC	31			no
chr6	106896121	106894614	107011774	117160	1	12.18	11.8242	10.246	1.15403	0.547944	TTGAACCCTGTGAACCT	75			yes
chr16	88938151	88924337	88991986	67649	1	12.16	NA	NA	NA	ND					no
chr19	1075661	1044791	1103931	59140	5	12.16	NA	NA	NA	ND					no
chr7	47332586	47306295	47475624	169329	2	12.16	NA	NA	NA	ND					no
chr19	12405541	12252066	12632983	380917	1	12.15	10.9286	9.1311	1.19686	0.690559	TTCACCCTGGTGACCTC	58			yes
chr19	18303881	18302778	18304752	1974	1	12.15	18.5563	15.7526	1.17798	0.564501	GAGCCCCCAACGACCTC	45			yes
chr12	124942821	124865484	125086090	220606	5	12.15	NA	NA	NA	ND	CTGTCCCCAGTGACCCC	-74			no
chr22	36802195	36783801	36866294	82493	1	12.15	13.796	14.4612	0.954001	0.900488					no
chr3	38207385	38173387	38323820	150433	1	12.15	NA	NA	NA	ND					no
chr8	17207400	17058418	17434411	375993	1	12.15	6.14598	6.57636	0.934557	ND	AGCAACTTCATGACCCT	-59			no
chrX	11775500	11551618	11788732	237114	1	12.15	5.92223	NA	NA	ND	CTGTCCTTCCTGTCCCT	7			no
chr6	36688930	36669091	36690488	21397	2	12.14	NA	NA	NA	ND					no
chr16	30759905	30705394	30787051	81657	3	12.1	26.9335	17.0395	1.58065	0.0353904					no
chr8	102702191	102644946	103209935	564989	2	12.09	37.6977	37.26	1.01175	0.952598	CCGACCCCGGTGACCTT	-2			no
chr11	73096400	73087352	73102877	15525	2	12.08	18.379	17.1855	1.06945	0.69498	GTGACCCCAGCGAGCTT	10			no
chr17	25571720	25563999	25572444	8445	1	12.07	19.0186	26.8717	0.707753	0.380692	ATCAACCCAGTGACCTC	-10			no
chr17	45726746	45393146	45742002	348856	1	12.07	8.35325	13.0955	0.637871	0.129015					no
chrX	7002070	3342470	7110113	3767643	1	12.06	12.7674	8.28488	1.54104	0.270353	AGAAACCCTGTCACCCT	46			yes
chr10	105614421	105472887	105619242	146355	1	12.06	2.70644	NA	NA	ND					no
chr2	200323906	200076404	200336551	260147	3	12.06	NA	NA	NA	ND					no
chr2	62443241	62424798	62636737	211939	2	12.05	NA	NA	NA	ND	CTGAACCCAATGACCCT	7			no
chr11	69500950	69500816	69501073	257	1	12.04	NA	NA	NA	ND	CTGCACTCCCTGACCCT	13			no
chr3	127293556	127266926	127293937	27011	1	12.04	9.11156	7.13619	1.27681	ND					no
chr20	62363941	62259721	62410550	150829	1	12.02	NA	NA	NA	ND					no
chr11	131928576	131544088	132952810	1408722	2	12.01	78.3571	33.2345	2.3577	0.0246005	CTGAACTCCCTGCCCCA	33			yes
chr17	57232306	57082824	57297922	215098	1	12.01	15.0291	9.64709	1.55788	0.170181					no
chr3	9773366	9769096	9791641	22545	1	11.97	10.6598	10.6033	1.00533	ND					no
chr7	27225496	27200928	27235982	35054	12	11.97	27.0253	26.5695	1.01715	0.936126					no
chr11	94307816	94238069	94336241	98172	3	11.96	26.0294	27.2134	0.956492	0.889257	CCGCCCGCCATGACCTC	15			no
chr16	89628561	89575233	89641079	65846	2	11.96	NA	NA	NA	ND	ACACACTTTGTGGCCCC	98			no
chr3	13455686	13433058	13493975	60917	1	11.96	26.37	21.7153	1.21435	0.298556					no
chr14	58765235	58633201	58968203	335002	1	11.88	14.6922	10.6672	1.37733	0.541912					no
chr4	54361220	54357612	54467825	110213	1	11.87	11.3116	10.5021	1.07708	0.847535	ACGTCCTCCTTAACCCT	2			no
chr19	847886	770637	861768	91131	23	11.81	NA	NA	NA	ND					no
chr19	4058876	3986366	4085257	98891	4	11.81	4.99174	NA	NA	ND	CAGACCCTCCTGTCCCC	-56			no
chr6	51954910	51885976	52028003	142027	1	11.77	6.06016	NA	NA	ND	ATGACCTTGCTGAACCT	-30			no
chr12	123372126	123345167	123431942	86775	2	11.76	5.91054	NA	NA	ND	ATAAACTTCTTGACCTC	-68			no
chr15	31508636	31508061	31731456	223395	4	11.74	8.95212	7.32761	1.2217	0.510008	CTGACCCCTACACCCCT	29			yes
chr6	114018571	113627763	114180084	552321	1	11.74	53.8321	29.1052	1.84957	0.0112511	TTGTCCTCTTTGAACCT	60			yes
chr13	46946350	46895741	47067156	171415	2	11.73	NA	NA	NA	ND					no
chr1	2082586	2063987	2105851	41864	1	11.72	46.9308	42.5587	1.10273	0.351133					no
chr3	18024756	17936336	18430827	494491	1	11.7	29.4541	23.7711	1.23907	0.449922					no
chr13	99931841	99922192	100039739	117547	1	11.66	NA	NA	NA	ND	GGGAACCCATTGAACTC	8			no
chr12	124726971	124538796	124805733	266937	1	11.65	6.69414	12.949	0.516963	ND					no
chr3	46233481	46122303	46249634	127331	1	11.64	46.7317	41.0478	1.13847	0.465664	CAGACCTGGATAACCCT	-24			yes
chr19	1252671	1251710	1266921	15211	4	11.63	6.12061	6.55544	0.933669	ND					no
chr21	46949950	46898475	46975076	76601	3	11.63	NA	NA	NA	ND					no
chr21	16578816	16146482	17102383	955901	2	11.6	41.259	37.9871	1.08613	0.598148	AAGCCCTTGCTGACCCT	75			no
chr9	132110335	132109863	132369981	260118	1	11.57	15.8139	13.5165	1.16998	0.652503	CTGAACTCTATGATCCC	-5			yes
chr11	67034871	67033974	67044536	10562	7	11.57	15.8193	10.218	1.54818	0.0599143					no
chr3	62120095	61367626	62174912	807286	1	11.57	18.7709	8.59607	2.18367	0.160129					no
chr11	67038996	67033974	67044536	10562	7	11.53	NA	NA	NA	ND					no
chr6	44562201	44445336	44598527	153191	3	11.53	5.78247	8.11529	0.71254	ND	GTGACCTCTCTGACCTC	24			no
chr15	25162070	24123033	25753743	1630710	1	11.39	NA	NA	NA	ND					no
chr19	1252041	1251710	1266921	15211	4	11.39	6.40654	NA	NA	ND					no
chr19	2274101	2274071	2274189	118	1	11.39	6.06505	NA	NA	ND					no
chr19	11435011	11404617	11484683	80066	1	11.39	17.2709	12.616	1.36896	0.0147682					no
chr19	50313400	50308754	50393685	84931	2	11.39	NA	NA	NA	ND					no
chr2	158118000	158050393	158159174	108781	1	11.39	6.69027	5.51615	1.21285	0.47328					no
chr2	190816466	190563085	190935238	372153	1	11.39	5.8186	NA	NA	ND	AAGAACTCTGTGACCTC	1			no
chr4	2932741	2766011	2956925	190914	1	11.39	8.71838	7.29974	1.19434	0.563726					no
chr4	70885166	70555476	71370829	815353	1	11.39	6.54939	NA	NA	ND	GTGCACCCACTGACCTG	-31			no
chr9	95882400	95871800	95918507	46707	2	11.39	22.5226	17.1887	1.31031	0.465558					no
chr9	96622521	96447424	96673230	225806	1	11.39	NA	NA	NA	ND	ACAAACCCTGTAACCCG	-11			no
chr19	851236	770637	861768	91131	23	11.3	7.2813	6.21033	1.17245	0.615458					no
chr14	93540540	93501267	93579120	77853	1	11.24	23.6505	25.8499	0.914916	0.628477	TGAAACCCGCCGACCCC	-27			no
chr5	131758546	131755747	131761756	6009	1	11.22	50.3818	38.1583	1.32034	0.34052	AAGTCCCCTTTCACCCT	61			yes
chr20	52198855	52195901	52210888	14987	2	11.22	7.15114	NA	NA	ND	CTGACCTCGCCGCCCCT	-38			no
chr15	69087671	69076515	69122696	46181	2	11.2	4.95192	6.71223	0.737746	ND	ATAAACCCTGTGACTTG	-10			no
chr9	82199056	80736639	86236025	5499386	4	11.18	37.0532	29.2119	1.26843	0.136678	CTGACCTGCGTGAACTC	35			yes
chr1	212106531	212009883	212185375	175492	1	11.18	18.9946	22.3506	0.849846	0.599296	CTGCACTGCCTGAGCCC	-94			no
chr13	27998946	27980602	28000172	19570	2	11.17	NA	NA	NA	ND					no
chr17	57864130	57831004	57916681	85677	1	11.17	23.901	19.5012	1.22561	0.235287					no
chr5	73749180	73198427	73944877	746450	1	11.14	5.79991	5.24637	1.10551	ND	GAGAACTCACTCACCTC	12			yes
chr19	14436356	14311405	14459385	147980	1	11.14	7.17485	NA	NA	ND	CTCACCCTGATGACCCC	-18			no
chr9	35815110	35790740	35826028	35288	1	11.14	8.31016	11.5025	0.722466	0.248083	TTCACCCCATTGCCTCT	67			no
chr1	113243781	113216186	113249933	33747	3	11.13	37.2388	22.6896	1.64123	0.197576	TTGCCCCCTTTGACCTT	10			yes
chr11	44323611	44308260	44373700	65440	1	11.13	NA	NA	NA	ND	GTGGCCTTCCTGCCCCT	-62			no
chr19	1213731	1194678	1221709	27031	2	11.13	9.87255	10.9074	0.905121	0.72986					no
chr8	93115321	92355925	94706411	2350486	2	11.12	NA	NA	NA	ND	TTGACCTCCGTGACCCC	19			no
chr13	69963911	65490954	70112017	4621063	1	11.11	44.1769	34.1966	1.29185	0.127465					no
chr5	110808446	110805535	110848603	43068	1	11.11	19.5331	19.3226	1.01089	0.962554					no
chr7	101377336	101331781	101386855	55074	1	11.11	NA	NA	NA	ND					no
chr9	32728440	32703584	32968571	264987	1	11.11	48.4079	45.5201	1.06344	0.754133					no
chr1	1342895	1335112	1360779	25667	2	11.1	10.2651	4.907	2.09192	ND					no
chrX	30580601	30522634	30588860	66226	2	11.1	NA	NA	NA	ND					no
chr12	104324201	104271887	104503020	231133	1	11.09	12.9086	9.46917	1.36323	0.385387					no
chr15	91438941	91429434	91445385	15951	3	11.09	NA	NA	NA	ND					no
chr17	79793011	79779522	79827590	48068	8	11.09	NA	NA	NA	ND					no
chrX	57942265	57002669	62066456	5063787	1	11.09	NA	NA	NA	ND	ACAACCTTAGTGACCCC	3			no
chr1	110880691	110855651	110880891	25240	1	11.07	19.0027	17.1826	1.10592	0.567915	GTGAACTCTCTGCCCCG	15			yes
chr6	161780945	161774365	161791971	17606	1	11.07	27.4195	15.4008	1.78039	0.126218	CTGCACCGTATGACCCT	20			yes
chr1	235116306	235013147	235247193	234046	6	11.07	49.5514	32.6342	1.51839	0.219647					no
chr2	115192155	114148049	117703496	3555447	1	11.07	5.70111	6.60895	0.862634	ND	TTGACCTCATTGCCCCC	20			no
chr20	48966075	48807029	49050123	243094	1	11.07	8.68921	9.41728	0.922687	0.780499					no
chr14	66606896	66537885	67633261	1095376	2	11.04	22.1528	19.3914	1.1424	0.58161	ATGCCCCTGGTGACCTT	25			yes
chr1	41405526	41329512	41414104	84592	1	11.03	74.1326	65.0366	1.13986	0.33899					no
chr1	90158545	90098797	90228495	129698	1	11.01	21.7793	18.301	1.19006	0.419128					no
chr3	135913836	135794453	136110740	316287	3	11.01	NA	NA	NA	ND					no
chr14	35404815	35192477	35610257	417780	3	10.96	29.6616	19.7465	1.50212	0.141012	CCGGACCTAATGACCTC	13			yes
chr17	27655895	27579425	27697026	117601	1	10.95	11.5927	5.4416	2.13039	0.0274897	TTAAACTCTCTGAACTT	-37			yes
chr14	24560000	24559869	24560093	224	1	10.94	8.33595	6.45748	1.2909	0.441253					no
chr19	4267846	4267838	4268049	211	1	10.94	NA	NA	NA	ND	GGGAACTCTGTGACCTT	-34			no
chr6	25963040	25943007	25963100	20093	1	10.94	2.95854	NA	NA	ND					no
chr7	150778656	150758371	150788675	30304	1	10.94	3.4756	6.50273	0.534483	ND					no
chr2	145461505	145209891	146510407	1300516	7	10.91	33.3294	27.3776	1.2174	0.385981	CTGAACTTGCTGCTCCT	45			yes
chr2	15004085	13147068	15044092	1897024	1	10.9	5.8901	NA	NA	ND	GTAACCCCTGTGACCTG	68			no
chr2	232574876	232552065	232575531	23466	2	10.88	8.15869	NA	NA	ND	GCGACCTCCCTGCCCCC	43			no
chr3	126193431	126108430	126241482	133052	2	10.88	NA	NA	NA	ND					no
chr2	9920850	9918484	9939844	21360	1	10.87	11.261	NA	NA	ND	ACAAACCCACTGACCTA	20			no
chr1	38325941	38325637	38355869	30232	1	10.82	11.1786	10.7106	1.0437	0.906166	CTGAACCCCTTGACCCC	8			no
chr19	10491456	10426119	10495695	69576	1	10.82	26.6416	27.4071	0.97207	0.898495					no
chr1	222131811	221916048	222269425	353377	1	10.8	27.2639	10.5677	2.57992	0.064761	ATGCACCTTGTGACCCC	49			yes
chr3	49282525	49208525	49333075	124550	1	10.77	NA	NA	NA	ND	ATGAACTTTCTGACCCC	15			no
chr3	195868095	195800328	195923631	123303	1	10.72	7.37824	8.35092	0.883524	0.722712	ATGAACCAACTGACCTC	-8			no
chr14	105957051	105956911	105957209	298	1	10.71	17.2951	14.2458	1.21405	0.541185					no
chr17	73776006	73769927	73823741	53814	2	10.71	19.2491	13.6374	1.41149	0.573061					no
chr12	122238041	122235134	122242260	7126	2	10.69	NA	NA	NA	ND	TTGAACCTTCTGACTCA	6			no
chr6	109162686	109156633	109214852	58219	1	10.69	31.1106	28.5845	1.08837	0.675098	TTGAACCAAATGACCCT	-6			no
chr3	152879305	152761168	153008529	247361	1	10.68	9.55989	7.01462	1.36285	0.167367	CTGCACTCATTGGTCTC	-1			yes
chr17	80200371	80194518	80202339	7821	6	10.68	NA	NA	NA	ND					no
chr21	38630660	38539261	38869272	330011	2	10.68	0	6.52352	0	ND					no
chr12	123373430	123345167	123431942	86775	2	10.66	13.9442	16.8478	0.827656	0.617805	CTGCACTGTTTGACCCT	-42			no
chrX	151999706	151990065	152086673	96608	1	10.63	12	5.7238	2.09651	0.143943	CTGCACCCACTGAACTC	-7			yes
chr11	62559285	62554450	62559438	4988	2	10.63	NA	NA	NA	ND					no
chr8	24104626	24086836	24749463	662627	2	10.63	5.76635	NA	NA	ND	AAAACCCATTTGACCCC	-33			no
chrX	39585676	39011514	39942507	930993	1	10.61	11.3654	9.48503	1.19824	0.586758	TTAACCGCTGTGACCCA	-25			yes
chr7	27203591	27200928	27235982	35054	12	10.61	NA	NA	NA	ND			likely artifact		no
chr9	80479640	80048905	80736639	687734	2	10.61	30.9038	36.9422	0.836545	0.103355					no
chrX	138286230	137827472	139031836	1204364	1	10.61	NA	NA	NA	ND	ATGACCTCTGCGACCCC	-2			no
chrX	150013945	149940842	150152754	211912	1	10.61	10.3705	NA	NA	ND	AGAAACCCCATGCCCTT	-15			no
chr10	43903350	43897568	43932405	34837	2	10.6	NA	NA	NA	ND					no
chr16	31469441	31310248	31708674	398426	1	10.58	8.07957	NA	NA	ND					no
chr17	79875291	79870753	79886132	15379	4	10.58	NA	NA	NA	ND					no
chr2	198380771	198243297	198642659	399362	1	10.58	7.03943	3.65667	1.92509	0.139428					no
chr9	35079871	35071866	35096183	24317	1	10.58	1.86524	3.93615	0.473874	ND					no
chr5	28377075	18865679	30040962	11175283	1	10.48	11.9893	7.98968	1.5006	ND	ATAAACCCTATGCACTT	4			yes
chr19	55185210	55164841	55392933	228092	2	10.48	NA	NA	NA	ND	TTGAACTCAGTGACCTC	29			no
chr9	73056871	72955748	73099568	143820	1	10.48	NA	NA	NA	ND					no
chr12	102248695	102233708	102271231	37523	1	10.44	7.02929	NA	NA	ND	AGGGACCTGATAACCTC	-76			no
chr2	43437860	43397429	43454580	57151	3	10.44	38.1757	32.1817	1.18625	0.398579					no
chr16	4850866	4767613	5005977	238364	1	10.43	8.85994	9.94145	0.891212	0.686679					no
chr4	148975790	148788147	150216148	1428001	2	10.43	8.40849	8.18649	1.02712	ND					no
chr7	100181586	100167147	100183052	15905	1	10.42	16.734	12.4567	1.34338	0.559465	GTGCCCCCAGTGCCCTG	-34			yes
chr10	80853716	80829173	80887132	57959	2	10.41	9.54919	6.71643	1.42177	0.448807					no
chr16	29820896	29801914	29827522	25608	4	10.41	NA	NA	NA	ND					no
chr22	46476211	46432496	46510181	77685	30	10.41	5.23598	NA	NA	ND					no
chr7	150526590	150521758	150573574	51816	1	10.41	NA	NA	NA	ND	GCAACCTTGGTGACCTC	-62			no
chr2	70142160	70141740	70298113	156373	1	10.38	10.7685	5.74417	1.87468	0.159788					no
chr20	23028576	22672686	23031556	358870	1	10.37	NA	NA	NA	ND					no
chr12	125337016	125251780	125348340	96560	1	10.33	12.8031	9.3786	1.36514	0.333481	ATGACCTCCCTTACCCC	-41			yes
chr19	803815	770637	861768	91131	23	10.3	NA	NA	NA	ND			likely artifact		no
chr16	53807816	53807357	54667989	860632	7	10.28	3.68009	NA	NA	ND	TTACCCTCTATGACCTT	-34			no
chr19	55174185	55164841	55392933	228092	2	10.27	21.4603	17.1318	1.25266	0.284691					no
chr1	20491111	20479230	20491263	12033	1	10.25	36.4549	28.768	1.2672	0.356905	CCGACCTCGCTGCCCCC	32			yes
chr12	125239721	125086090	125251697	165607	3	10.25	23.7307	18.6591	1.27181	0.487578					no
chr13	79539686	78815686	79552669	736983	1	10.24	NA	NA	NA	ND					no
chr2	145274811	145209891	146510407	1300516	7	10.22	NA	NA	NA	ND					no
chr11	94278786	94238069	94336241	98172	3	10.2	NA	NA	NA	ND					no
chr7	100484986	100449997	100492611	42614	2	10.2	19.8166	19.7135	1.00523	0.987474					no
chr8	99957181	99853318	100353140	499822	1	10.18	10.6033	7.39977	1.43292	ND	GTGGACTCAATGACCTT	-54			yes
chr5	17437036	17216624	18305561	1088937	1	10.18	22.6183	42.5705	0.531314	0.326687	ATGAGCCCAGTGACCTC	3			no
chr1	2160931	2130655	2232418	101763	5	10.17	NA	NA	NA	ND					no
chr10	21784676	21567917	21784710	216793	2	10.16	4.61614	NA	NA	ND					no
chr22	24921191	24917814	24921305	3491	1	10.16	0	10.7901	0	ND					no
chr1	211688986	211688835	211688988	153	1	10.15	11.18	6.19128	1.80577	0.444848	TCGAACCCCGCGACCCT	-19			yes
chr2	68595336	68589346	68668825	79479	1	10.15	41.7366	36.0126	1.15895	0.501798					no
chr5	139988791	139955340	140019055	63715	2	10.15	14.8201	6.94562	2.13374	0.0430032					no
chr12	54012151	53937462	54069883	132421	1	10.13	23.1909	21.069	1.10071	0.663083	ATGGACTCGATAACCCC	-79			yes
chr11	44658990	44656121	44749498	93377	1	10.13	11.6091	8.36346	1.38808	ND					no
chr14	103537661	103384511	103544936	160425	1	10.13	NA	NA	NA	ND	GTGACCTCCGTGACCTC	-83			no
chr17	79478651	79451567	79490218	38651	2	10.13	NA	NA	NA	ND					no
chr17	79880471	79870753	79886132	15379	4	10.13	7.85461	7.13619	1.10067	ND					no
chr19	836965	770637	861768	91131	23	10.13	NA	NA	NA	ND					no
chr19	1094056	1044791	1103931	59140	5	10.13	NA	NA	NA	ND	AAGAACCAGCTGACCCC	-20			no
chr2	79367060	79268497	79446702	178205	1	10.13	NA	NA	NA	ND	ATGACCCCCATGACCCT	25			no
chr9	128651906	128511300	128812375	301075	1	10.13	NA	NA	NA	ND					no
chr8	105681351	105525183	105690152	164969	1	10.09	20.2545	10.1443	1.99663	0.0581858	CTGCCCTCAGTGACCTC	9			yes
chr5	175280881	175157210	175843649	686439	1	10.09	26.3371	21.7419	1.21135	0.219278					no
chr9	4763111	4762838	4924219	161381	1	10.06	26.2649	19.0545	1.37841	0.055938	CTGACCTTCATGACCTG	-61			yes
chr10	121441781	121376666	121510343	133677	2	10.05	17.2406	14.0379	1.22815	0.500635					no
chr12	7062020	7055989	7070523	14534	4	10.05	NA	NA	NA	ND			likely artifact		no
chr15	74913601	74913537	74913621	84	1	10.05	4.183	NA	NA	ND					no
chr17	41155911	41150326	41176575	26249	2	10.05	NA	NA	NA	ND	CACAACCCAATGCCCCA	0			no
chr19	2227466	2208883	2236585	27702	1	10.05	9.26442	NA	NA	ND					no
chr19	14607455	14597595	14616407	18812	1	10.05	2.8855	NA	NA	ND					no
chr22	22006461	22006397	22007144	747	1	10.05	13.2463	11.7635	1.12605	0.63213					no
chr7	11393066	11383583	12429055	1045472	2	10.05	NA	NA	NA	ND					no
chr7	39991256	39936091	40092063	155972	1	10.05	NA	NA	NA	ND					no
chr7	158387770	158200562	158489255	288693	1	10.05	NA	NA	NA	ND					no
chr10	89922660	89874401	90325111	450710	2	10.03	NA	NA	NA	ND	GAGAACCCATTGACCCC	17			no
chr5	90174670	90162415	90227944	65529	1	10.02	18.7613	16.7848	1.11776	0.664158	TCAAACCCTGTGACCTT	4			yes
chr10	89622176	89610607	89874401	263794	2	10.02	NA	NA	NA	ND	CTCAACCCGGTAACCCC	-73			no
chr12	123459086	123437244	123459330	22086	1	10.02	7.01994	5.28801	1.32752	0.312099					no
chr2	10483786	10410845	10509061	98216	2	10.02	3.10013	NA	NA	ND	GTGAACTCATTAACCCT	-33			no
chrX	129226115	129216231	129226465	10234	1	10.02	6.04681	NA	NA	ND	CTGCACTCCCTGACCTG	-19			no
chr22	39919076	39910749	39925269	14520	2	9.99	NA	NA	NA	ND					no
chr12	12163425	11734320	12186250	451930	1	9.97	8.43456	6.64009	1.27025	0.452988	GAGACCTCATTAACCCT	-19			yes
chr14	51288456	51244812	51422381	177569	3	9.97	14.0349	11.5054	1.21985	0.481139	AGGAACTCACCGACCTT	-31			yes
chr7	35420486	34192911	35464424	1271513	1	9.97	43.4863	35.62	1.22084	0.374842	TCCAACCCTTTGACCCC	27			yes
chr18	20634126	20611900	20711823	99923	1	9.97	NA	NA	NA	ND	AAGAACCCTGTGACCCA	-3			no
chr19	33789271	33739906	33793315	53409	6	9.97	NA	NA	NA	ND	GCGACCCTCCTGCCCTC	0			no
chr3	49141861	49131797	49170989	39192	1	9.97	6.27473	NA	NA	ND					no
chr15	75230160	75194119	75230531	36412	1	9.94	2.35941	NA	NA	ND	CTGAACCCGGTGACCGC	-22			no
chr3	169761316	169755502	169828210	72708	2	9.94	2.43756	NA	NA	ND					no
chr12	120638900	120524941	120666309	141368	2	9.92	14.1414	11.0354	1.28146	0.523097					no
chr11	112096966	112090925	112098060	7135	1	9.89	0	6.0985	0	ND					no
chr16	58550045	58546054	58694940	148886	2	9.89	2.44082	NA	NA	ND					no
chr7	92462536	92320994	92509886	188892	1	9.88	2.6175	NA	NA	ND					no
chr22	37705326	37656876	37711200	54324	5	9.87	10.9698	8.28488	1.32407	0.593427	AGGCCCTCCCTGCCCCC	12			yes
chr10	70856421	70853202	70883337	30135	7	9.87	NA	NA	NA	ND	TTCCCCTTTCTGAACCT	-35	likely artifact		no
chr2	37843565	37642052	38058743	416691	2	9.87	14.355	13.3748	1.07329	0.782127	CTGAACCCTGTGAACTC	-13			no
chr3	135503910	135455570	135613965	158395	1	9.87	7.48488	7.00875	1.06793	0.524008					no
chr8	124934975	124835927	124934997	99070	1	9.87	5.97905	6.6982	0.892635	0.637386	ATGCACCCGGTGCCCTG	-20			no
chr11	78001236	77939936	78275658	335722	1	9.86	8.17751	5.74888	1.42245	0.267624					no
chr8	125488446	125453002	125509725	56723	1	9.83	10.6762	9.76082	1.09378	0.776786	TTAACCTCTATGACCCT	33			no
chr4	14402056	13550735	14958370	1407635	1	9.81	14.5593	11.096	1.31213	0.31686	TTCAACTTGATGACCTC	22			yes
chr15	50474611	50440757	50608133	167376	1	9.81	NA	NA	NA	ND	GTGAACCCTCTGCCCTC	7			no
chr2	10277465	10237898	10297562	59664	2	9.79	NA	NA	NA	ND	TTGCCCCTTGTCACCTG	82			no
chr5	140027251	140019166	140165869	146703	3	9.79	17.163	16.5209	1.03887	0.885221					no
chr2	240287800	240028179	240650275	622096	2	9.77	NA	NA	NA	ND	GTGACCCTGACGACCCT	-21			no
chr8	134511076	134508714	134581994	73280	1	9.76	41.448	36.3525	1.14017	0.197909	CTGAACCGCATGATCTC	3			yes
chr12	54677186	54675219	54686891	11672	2	9.76	NA	NA	NA	ND					no
chr12	123002711	122985514	123094458	108944	1	9.76	NA	NA	NA	ND					no
chr13	32698881	32316367	33160386	844019	1	9.76	9.81119	NA	NA	ND					no
chr18	22906871	22756676	23412112	655436	4	9.76	46.8999	44.0957	1.06359	0.512011					no
chr2	85738455	85648520	85766155	117635	1	9.76	12.3002	12.3852	0.993143	ND					no
chr8	97247856	97247539	97340180	92641	1	9.75	24.6408	20.4217	1.2066	0.520191	TTGTCCTCTATGACTTA	-62			yes
chr1	60162931	59823384	60164813	341429	3	9.72	20.5873	19.0344	1.08158	0.630047	ATGAACTTAATACCACC	85			no
chr14	80730261	80383136	81421459	1038323	1	9.68	16.8632	12.2018	1.38203	ND	CTGACCTCTCTGAACCT	-63			yes
chr5	131450341	131401610	131512940	111330	1	9.68	28.7053	24.5505	1.16924	0.485152	ATGCCCTGTATGCCTTT	-46			yes
chr2	219198040	219166256	219221229	54973	1	9.68	22.0007	38.7851	0.567244	0.273655					no
chr20	32308385	32254498	32319520	65022	1	9.68	15.4832	20.6572	0.749529	0.0999684					no
chr5	179034521	178921499	179049612	128113	3	9.68	NA	NA	NA	ND					no
chr5	179051690	179049612	179095374	45762	2	9.68	19.196	17.6067	1.09026	0.670906					no
chr19	56189566	56184984	56320703	135719	2	9.66	22.1793	16.1686	1.37175	0.48127	CTGTCCCTTGTTAACCT	75			yes
chr1	32166556	32157766	32171190	13424	1	9.66	NA	NA	NA	ND					no
chr6	143386260	143068052	143600727	532675	2	9.66	5.03151	6.91486	0.727637	ND	GTAACCCCTGTGACCTA	-30			no
chr14	102551996	102529868	102562948	33080	1	9.65	NA	NA	NA	ND					no
chr14	21081845	21078768	21126134	47366	1	9.64	17.2984	18.8662	0.9169	0.698324	CCGACCCCGCTTACCTC	58			no
chr19	929171	928883	950970	22087	2	9.64	NA	NA	NA	ND					no
chr19	41256600	41208640	41304039	95399	1	9.64	20.43	15.6133	1.3085	0.39271					no
chr17	25960055	25931930	25975193	43263	1	9.62	6.84118	5.19559	1.31673	0.500884	GCGAACCGCGTGACCTT	-19			yes
chr3	124503915	124481784	124505800	24016	1	9.62	26.8659	15.1851	1.76923	0.069715	GTGAACTCGCCACCCTC	-67			yes
chr12	125534440	125477491	125574114	96623	1	9.61	24.0604	26.0066	0.925167	0.728719					no
chr1	221055471	221047956	221347965	300009	1	9.57	23.1017	23.1897	0.996207	0.97699					no
chr16	1823116	1463965	1823456	359491	5	9.57	NA	NA	NA	ND					no
chr2	29228806	29181763	29419638	237875	1	9.57	NA	NA	NA	ND					no
chr20	34541581	34286667	34542361	255694	1	9.57	5.80936	12.949	0.448635	ND					no
chr1	109642970	109642943	109654958	12015	1	9.54	11.0108	6.0007	1.83492	ND					no
chr12	7070835	7070523	7070845	322	1	9.54	NA	NA	NA	ND					no
chr16	31141095	31116917	31153690	36773	1	9.54	32.7495	35.7722	0.915501	0.595329					no
chr17	79370456	79323791	79383575	59784	5	9.54	NA	NA	NA	ND			likely artifact		no
chr4	3081785	3077219	3108560	31341	2	9.53	11.7665	4.15742	2.83025	ND	CTGCACTTGTTGAACTC	-16			yes
chr15	25983386	25753743	26264469	510726	1	9.53	12.1544	14.6968	0.82701	0.640881	ATGAACTTAATGCCACT	52			no
chr2	223223750	222438430	223555464	1117034	1	9.53	13.4813	11.6838	1.15384	0.58778					no
chr6	158783160	158642311	158808207	165896	1	9.53	10.2369	10.6805	0.958474	0.914687					no
chr1	1341816	1335112	1360779	25667	2	9.52	NA	NA	NA	ND					no
chr12	132337410	132320845	132434367	113522	1	9.52	NA	NA	NA	ND					no
chr16	4453975	4452967	4454628	1661	1	9.52	NA	NA	NA	ND					no
chr22	50732710	50714642	50765308	50666	4	9.52	NA	NA	NA	ND					no
chr22	50877715	50781051	50946909	165858	1	9.52	NA	NA	NA	ND					no
chr3	50629095	50628448	50649529	21081	1	9.52	10.4129	7.22335	1.44156	0.531166					no
chr7	100486906	100449997	100492611	42614	2	9.52	NA	NA	NA	ND					no
chr8	146055281	146052413	146223224	170811	1	9.52	12.6815	18.9066	0.670743	ND					no
chr9	136804476	136658296	136859280	200984	1	9.52	3.20223	NA	NA	ND					no
chr21	22423536	22372030	22536475	164445	1	9.49	31.9407	25.8175	1.23717	0.0539195	AGAAACCCAATGACACT	-12			yes
chr7	633625	463262	676089	212827	1	9.49	7.80029	6.62768	1.17693	0.647115	CTGAACCCGCTCACTCC	-26			yes
chr7	128551636	128545117	128580361	35244	2	9.49	16.5505	9.93853	1.66529	0.108453	GCAGCCTCCCTGCCCCC	31			yes
chr10	1095206	835486	1156418	320932	3	9.49	4.77745	NA	NA	ND					no
chr19	7557370	7514995	7633449	118454	1	9.49	22.3656	22.4667	0.9955	0.982144					no
chr20	23136936	23032440	23181498	149058	2	9.49	29.2619	30.6747	0.953944	0.826066					no
chr3	157821486	157809546	158031130	221584	3	9.49	NA	NA	NA	ND	TTGAACCTGTTGATCTC	-66			no
chr5	1313641	1245315	1380591	135276	2	9.49	38.3148	41.0984	0.932268	0.556144	TTGGACCCGGTGACCCA	-21			no
chr9	139923191	139923140	139923236	96	1	9.49	NA	NA	NA	ND					no
chr12	56321985	56321416	56324543	3127	1	9.48	5.83837	10.6033	0.550617	ND					no
chr14	81685900	81637138	81735967	98829	1	9.47	11.5164	NA	NA	ND					no
chr20	50077611	50020334	50157570	137236	1	9.44	25.6169	17.151	1.4936	0.267186	GCAACCTCCATCACCTA	39			yes
chr5	55966235	55599489	56134291	534802	1	9.44	23.7284	18.2227	1.30213	0.156598	CTGAACCCACTGGCCCA	-16			yes
chr2	97527665	97524510	97534597	10087	1	9.43	4.51712	4.21014	1.07291	ND	TTATACTTTTTGGCCTC	57			no
chr3	105982045	105405301	106837084	1431783	1	9.43	19.7599	19.7353	1.00124	0.996681					no
chr1	154934850	154934427	154942800	8373	1	9.42	NA	NA	NA	ND					no
chr16	89370956	89356045	89400055	44010	1	9.42	NA	NA	NA	ND					no
chr4	15756170	15731965	15807190	75225	2	9.42	13.121	NA	NA	ND	GTGAACTCAGTGCCCCT	-11			no
chr19	45394125	45393384	45395732	2348	1	9.4	22.705	23.6757	0.959002	0.851457					no
chr7	34183006	33972522	34192911	220389	1	9.4	10.5309	11.0762	0.950765	0.857723					no
chr19	4053640	3986366	4085257	98891	4	9.37	NA	NA	NA	ND					no
chr2	63281436	63029867	63306195	276328	9	9.37	8.7136	NA	NA	ND					no
chr22	46477781	46432496	46510181	77685	30	9.37	NA	NA	NA	ND			likely artifact		no
chr6	32940426	32935435	32951020	15585	4	9.37	18.2223	20.0757	0.907677	0.539736					no
chr7	73632236	73621296	73808887	187591	2	9.37	16.265	18.422	0.88291	0.66703					no
chr9	110080081	109934844	110184692	249848	1	9.36	NA	NA	NA	ND					no
chr1	26882346	26868641	26901838	33197	2	9.35	NA	NA	NA	ND	ATGGACCAGATGAACCC	-47			no
chr2	102589601	102448323	102622897	174574	2	9.35	18.6491	22.5206	0.828089	0.38431					no
chr22	19166726	19158868	19166991	8123	2	9.35	NA	NA	NA	ND					no
chr18	58323890	57491055	58756023	1264968	1	9.34	12.8613	10.4675	1.22868	0.5438	ACAACCTCACTGACCCC	5			yes
chr6	33129595	33129516	33140301	10785	1	9.34	7.32904	9.76339	0.750665	0.546677	CTGAACCCCCTGACCCC	-8			no
chr12	25530535	25394183	25540085	145902	3	9.32	34.0175	27.8703	1.22056	0.378029	CTGCACCCCCTCACCCC	37			yes
chr18	74205056	74138850	74400950	262100	5	9.32	4.93564	NA	NA	ND			likely artifact		no
chr19	2549691	2475139	2579360	104221	5	9.32	26.4953	22.7247	1.16593	0.339801					no
chr2	63280341	63029867	63306195	276328	9	9.32	NA	NA	NA	ND					no
chr6	68594506	64474429	69054020	4579591	9	9.32	NA	NA	NA	ND					no
chr9	85854560	80736639	86236025	5499386	4	9.32	9.3058	NA	NA	ND	GTGCACTGTTTGACCTT	67			no
chr1	209833555	209817190	209866121	48931	1	9.3	65.3181	54.1948	1.20525	0.233424	TTGACCTGAATGCCCTT	-76			yes
chr2	239870181	239693672	239892287	198615	1	9.3	25.47	15.2786	1.66704	0.0497422	TTACACTCCCTGACCCA	9			yes
chr1	101096585	101009430	101215759	206329	1	9.28	52.7225	48.5705	1.08548	0.742309	TTGACACCGCTGACCTC	-46			no
chr13	50698041	50676377	50698470	22093	1	9.28	15.1292	8.76795	1.72551	0.0996712					no
chr10	99400416	99372409	99436517	64108	1	9.27	3.35945	NA	NA	ND					no
chr19	18788990	18786781	18879636	92855	1	9.27	10.9795	8.82133	1.24465	0.624241					no
chr8	66863961	66777003	66944802	167799	1	9.27	36.8686	37.5259	0.982486	0.911825					no
chr2	234074986	233717980	234160097	442117	5	9.26	36.1061	32.2283	1.12032	0.680972					no
chr3	14693030	14675957	14715467	39510	1	9.26	5.77829	9.17226	0.629975	0.0575375	CCGCACTCTATGACCTT	-99			no
chr22	45606461	45604898	45660112	55214	4	9.24	NA	NA	NA	ND					no
chr1	46035616	45987548	46035909	48361	1	9.2	5.84023	8.18649	0.713399	ND					no
chr15	76631131	76626372	77152841	526469	1	9.2	NA	NA	NA	ND					no
chr9	136219321	136214795	136223166	8371	3	9.2	NA	NA	NA	ND			likely artifact		no
chr12	22692331	22682277	22784973	102696	1	9.19	50.7953	29.6647	1.71231	0.139228	TTGACCTCAGTGACATC	16			yes
chr20	48410491	48330462	48462265	131803	1	9.19	32.1988	30.7012	1.04878	0.708663					no
chr11	93472055	93385444	93655118	269674	1	9.16	NA	NA	NA	ND					no
chr16	2011426	1993504	2053684	60180	2	9.16	NA	NA	NA	ND					no
chr2	85822851	85779383	85864739	85356	2	9.16	12.7616	13.0938	0.974629	0.913609					no
chr3	76587340	75692343	77087745	1395402	1	9.16	NA	NA	NA	ND	ATAACCCCTGTGACCTG	2			no
chr4	58585701	58077822	60112923	2035101	1	9.16	NA	NA	NA	ND					no
chr7	27205991	27200928	27235982	35054	12	9.16	NA	NA	NA	ND			likely artifact		no
chr7	134347036	134330949	134351410	20461	1	9.16	NA	NA	NA	ND					no
chr17	56386571	56385728	56394897	9169	6	9.12	9.00733	5.24637	1.71687	ND					no
chr12	121890201	121881247	121916870	35623	1	9.11	20.0998	15.9191	1.26262	0.227908	GCAAACCCCGCGACCTC	-3			yes
chr2	120184730	120165681	120232788	67107	1	9.11	9.99645	6.26022	1.59682	ND	TCAACCTCCTTGACCTC	-28			yes
chr5	180650456	180586948	180915259	328311	4	9.11	15.0037	10.6428	1.40975	0.314521	CCGACCCGGACGACCCT	-41			yes
chr9	98926150	98823509	98980383	156874	1	9.11	25.3173	21.0215	1.20435	0.471282	CCGCACCCCATGCCCTT	65			yes
chr1	151763710	151707730	151809040	101310	1	9.11	20.7988	12.3389	1.68563	0.117278					no
chr11	46639061	46559491	46639352	79861	1	9.11	NA	NA	NA	ND					no
chr16	2802136	2560208	2835660	275452	2	9.11	5.89673	7.76676	0.759226	0.513483					no
chr16	30905935	30905729	30913481	7752	1	9.11	NA	NA	NA	ND					no
chr16	70285296	70199136	70301644	102508	2	9.11	7.64116	NA	NA	ND					no
chr19	1250456	1248914	1251710	2796	1	9.11	NA	NA	NA	ND					no
chr19	8747870	8680986	8751698	70712	1	9.11	16.0666	7.38037	2.17693	0.262257					no
chr2	43451826	43397429	43454580	57151	3	9.11	NA	NA	NA	ND					no
chr20	49067705	49050456	49077105	26649	1	9.11	11.6481	10.4979	1.10956	0.790798					no
chr22	46472856	46432496	46510181	77685	30	9.11	NA	NA	NA	ND					no
chr3	185378560	185378200	185395368	17168	1	9.11	NA	NA	NA	ND					no
chr7	27205091	27200928	27235982	35054	12	9.11	9.14688	NA	NA	ND			likely artifact		no
chr9	139929406	139923794	139929824	6030	5	9.11	12.0649	8.84137	1.36459	0.411583			likely artifact		no
chr19	799516	770637	861768	91131	23	9.08	NA	NA	NA	ND			likely artifact		no
chr8	19176145	19125283	19229752	104469	1	9.06	5.08508	4.91673	1.03424	ND	ATGAACCTAATGACCTC	2			no
chr2	12466686	12091739	12858037	766298	1	9.05	NA	NA	NA	ND					no
chr2	240145366	240028179	240650275	622096	2	9.05	8.54027	5.76848	1.48051	0.213815					no
chr4	79521435	79513667	79566327	52660	1	9.05	NA	NA	NA	ND					no
chr3	137906355	137837935	138136670	298735	1	9.04	7.08313	8.07887	0.876747	ND					no
chr7	73508816	73482384	73598210	115826	1	9.03	17.9346	15.8979	1.12811	0.725958					no
chr16	734531	710985	759988	49003	2	9.02	10.3799	12.949	0.801602	ND					no
chr20	3914781	3835882	3916465	80583	1	9.02	NA	NA	NA	ND					no
chr8	26447615	26428902	26512594	83692	1	9.02	24.5883	22.3506	1.10012	0.638433					no
chr1	167025946	167022386	167027052	4666	1	9.01	NA	NA	NA	ND					no
chr1	230645431	230446661	230933684	487023	1	9	58.0694	46.6017	1.24608	0.373566					no
chr1	19642381	19567895	19671098	103203	2	8.99	2.90309	NA	NA	ND					no
chr11	587016	554799	662885	108086	1	8.99	13.8886	17.014	0.816303	0.600973	ATGAACCTGATGGTCTC	-29			no
chr11	64109751	64102725	64110111	7386	1	8.99	NA	NA	NA	ND	CTCCACTCAGTCCCCTT	84			no
chr14	69736590	69709845	69829502	119657	1	8.99	NA	NA	NA	ND					no
chr14	105766850	105748342	105818647	70305	1	8.99	NA	NA	NA	ND					no
chr16	4357545	4350023	4358151	8128	1	8.99	6.42806	3.77753	1.70166	ND					no
chr17	80550271	80512429	80626628	114199	1	8.99	10.3705	NA	NA	ND					no
chr18	60383056	60305776	60625704	319928	2	8.99	NA	NA	NA	ND	CTGACCCCGGCGGCCCC	-70			no
chr19	14555315	14542760	14578885	36125	2	8.99	NA	NA	NA	ND					no
chr2	32236106	31749413	32779330	1029917	1	8.99	NA	NA	NA	ND					no
chr21	39573865	39542692	39591251	48559	1	8.99	NA	NA	NA	ND			likely artifact		no
chr21	40686270	40685919	40708944	23025	1	8.99	NA	NA	NA	ND					no
chr5	178157931	178017927	178257208	239281	1	8.99	6.82107	5.46615	1.24787	0.711948					no
chr7	1927881	1835278	2282072	446794	2	8.99	NA	NA	NA	ND					no
chr19	13210306	13208619	13212333	3714	2	8.98	13.4237	9.03197	1.48624	0.3116					no
chr2	212320180	211064138	214116632	3052494	1	8.97	NA	NA	NA	ND	GGGAACCCATTGTCCCT	-11			no
chr3	58292336	58292181	58400506	108325	2	8.97	8.18544	5.7137	1.4326	ND	TTGTCCTCTCCGACCCC	1			no
chr9	5558441	5450570	5590139	139569	1	8.96	34.594	10.7803	3.20901	0.0636303	CTGCACTCAATGAACTT	24			no
chr11	448450	448417	449073	656	1	8.95	NA	NA	NA	ND	ATGACCCCAACGCCACC	-13			no
chr12	26427880	26272615	26618546	345931	2	8.95	23.9674	17.1966	1.39373	0.131087					no
chr19	16974200	16947861	17010467	62606	1	8.95	30.8887	20.648	1.49597	0.168962					no
chr12	123874461	123755873	124066777	310904	1	8.93	NA	NA	NA	ND	GCGCCCGCAGTGACCTG	81			no
chr8	25203080	24923119	25473664	550545	1	8.91	32.4804	31.0263	1.04687	0.887022	CTGTCCCCTTTGCACCA	-18			no
chr8	144107370	144106969	144129793	22824	1	8.91	38.5117	32.1747	1.19696	0.589592	GTGACCTTCATGGTCTT	-33			no
chr1	6649370	6614409	6706657	92248	1	8.9	5.01068	NA	NA	ND					no
chr11	61637581	61584818	61638645	53827	3	8.9	NA	NA	NA	ND					no
chr14	35344385	35192477	35610257	417780	3	8.9	19.9201	13.3025	1.49747	0.246378					no
chr17	79368956	79323791	79383575	59784	5	8.9	8.52549	NA	NA	ND			likely artifact		no
chr17	80039371	79995079	80064345	69266	2	8.9	NA	NA	NA	ND					no
chr19	2094641	2069912	2156183	86271	1	8.9	9.17088	10.2341	0.896109	0.283519					no
chr5	131593886	131574340	131608635	34295	1	8.9	NA	NA	NA	ND	ACGACCTCAGTCACCCT	-47			no
chr7	105753211	105699864	105794273	94409	1	8.9	4.873	NA	NA	ND					no
chr16	81515186	81437498	81562068	124570	2	8.89	23.6717	10.506	2.25317	0.122286					no
chr22	46469886	46432496	46510181	77685	30	8.88	NA	NA	NA	ND			likely artifact		no
chr1	31920220	31896093	31931581	35488	3	8.86	NA	NA	NA	ND					no
chr10	61791371	61684629	61792717	108088	1	8.86	9.30422	5.85357	1.58949	0.247933	CTGTCCTAGGTGACCCA	-63			no
chr15	89941176	89904860	89942671	37811	4	8.86	NA	NA	NA	ND					no
chr16	54318536	53807357	54667989	860632	7	8.86	NA	NA	NA	ND	TCGCCCCCCGTGAGCCT	93			no
chr19	12994745	12958901	12995976	37075	1	8.86	22.7991	11.6708	1.95352	0.0485432	GCAAACCTTGTGACCTC	-11			no
chr3	5018801	5018133	5021270	3137	2	8.86	10.4606	8.91926	1.17281	ND	GTGCCCTTGACGACCTA	-53			no
chr3	157815956	157809546	158031130	221584	3	8.86	17.0924	18.4425	0.926794	0.80496					no
chr1	31229561	31202814	31250527	47713	2	8.83	36.2277	32.8377	1.10324	0.650635					no
chr10	11355746	11312742	11454273	141531	1	8.83	NA	NA	NA	ND	ATGAACTCCTTGACCTC	81			no
chr2	228272740	228228940	228523165	294225	1	8.83	22.3701	22.4937	0.994506	0.981739	CTGTGCCCTCTGACCTT	-80			no
chr6	34211995	34164452	34216529	52077	1	8.83	7.32729	12.949	0.565859	ND					no
chr5	49737135	45135390	50258837	5123447	1	8.82	NA	NA	NA	ND					no
chr2	62444206	62424798	62636737	211939	2	8.8	10.5719	NA	NA	ND	GTGGACTTTATGACCCC	-22			no
chr3	151987166	151636334	152192304	555970	4	8.8	NA	NA	NA	ND	CACAACTTAATGACCTT	-10			no
chr15	31646015	31508061	31731456	223395	4	8.79	24.4833	22.7492	1.07623	0.766899					no
chr19	3763105	3719027	3852888	133861	1	8.79	27.9902	23.5186	1.19013	0.451989					no
chr22	50684320	50648797	50699963	51166	1	8.79	9.2386	9.48451	0.974073	ND					no
chr8	28634856	28602835	28645488	42653	1	8.79	28.4383	27.9616	1.01705	0.919062	GCAAACCCTCTCACCCC	67			no
chr7	113725071	113338682	115778431	2439749	3	8.78	3.24641	3.72745	0.870948	ND					no
chr9	1050496	1009334	2857961	1848627	2	8.78	18.679	17.1855	1.0869	0.745009					no
chr16	81730581	81657376	81731001	73625	1	8.77	NA	NA	NA	ND	ATGAACTGTGTGACCTT	-53			no
chr4	83812831	83660561	83934563	274002	1	8.74	12.6859	4.05249	3.13039	ND					no
chr1	6844706	6787706	6854112	66406	1	8.73	0	10.8653	0	ND					no
chr1	17746481	17746307	17746661	354	1	8.73	NA	NA	NA	ND					no
chr11	27949075	27720799	28719718	998919	1	8.73	28.6687	22.7666	1.25924	0.399527					no
chr19	1854551	1853486	1864494	11008	2	8.73	7.47168	5.24637	1.42416	ND					no
chr2	28565676	28378697	28619651	240954	1	8.73	14.8293	12.2826	1.20734	0.168974	AACAACCCACTGACCTG	-92			no
chr5	89705461	88020012	89735512	1715500	2	8.73	16.058	14.1879	1.1318	ND					no
chr17	74260995	74178698	74275477	96779	1	8.7	11.7704	14.2821	0.824136	0.502329					no
chr12	863750	860742	864071	3329	1	8.68	NA	NA	NA	ND					no
chr12	57082631	57082417	57151295	68878	1	8.68	13.0126	4.87949	2.66679	0.0926531					no
chr17	74731136	74710894	74812975	102081	2	8.68	NA	NA	NA	ND					no
chr19	827846	770637	861768	91131	23	8.68	12.2954	16.5025	0.745063	0.180645			likely artifact		no
chr8	102658675	102644946	103209935	564989	2	8.68	5.51066	NA	NA	ND					no
chr1	202668216	202629140	202688678	59538	1	8.67	11.9951	11.6566	1.02904	0.931033	TTAACCCTGGTGACCCC	64			no
chr12	72768465	72332688	74329526	1996838	1	8.66	NA	NA	NA	ND					no
chr13	110434046	109548066	110438206	890140	5	8.66	NA	NA	NA	ND					no
chr19	8642030	8477837	8645523	167686	3	8.66	12.0079	12.2902	0.977028	0.944649					no
chr22	19466781	19462192	19491718	29526	1	8.66	18.2849	10.8609	1.68355	0.331762					no
chr3	48514111	48477624	48586252	108628	1	8.66	15.5179	10.2578	1.5128	0.27854					no
chr7	27207071	27200928	27235982	35054	12	8.66	6.90333	NA	NA	ND			likely artifact		no
chrX	40709565	40412193	41039850	627657	1	8.66	NA	NA	NA	ND	CCCACCCTTATGACCTC	-43			no
chr9	98980790	98980595	98994515	13920	1	8.64	NA	NA	NA	ND	ATGGACCCGATGCCCCC	-12			no
chr16	79495601	79295772	79635997	340225	1	8.62	6.04654	NA	NA	ND	ATGAACTGGGTGACCTA	32			no
chr19	44617561	44314155	44858833	544678	1	8.62	2.94989	NA	NA	ND	CTGACCGCGACGACCCC	18			no
chr3	127678471	127550826	127794799	243973	1	8.61	NA	NA	NA	ND					no
chr19	47289816	47270102	47289916	19814	2	8.6	9.19027	14.5807	0.630302	0.0729093					no
chr10	71243941	71209942	71267495	57553	1	8.59	10.3642	NA	NA	ND					no
chr12	124916980	124865484	125086090	220606	5	8.59	6.05861	NA	NA	ND					no
chr16	88715906	88628666	88747897	119231	2	8.58	NA	NA	NA	ND					no
chr5	43066576	43065399	43074038	8639	1	8.57	6.73855	8.35092	0.806923	0.474198	TGGAACCTAGTACACTT	61			no
chr10	31280691	31072986	31320467	247481	1	8.54	NA	NA	NA	ND	ACAGCCTTCCTGACCTC	-16			no
chr22	46480711	46432496	46510181	77685	30	8.54	NA	NA	NA	ND					no
chr6	35437786	35436164	35464680	28516	3	8.52	NA	NA	NA	ND					no
chr8	128750851	128748277	128897192	148915	2	8.51	0	6.01139	0	ND					no
chr16	2582125	2560208	2835660	275452	2	8.5	14.8023	8.28488	1.78666	0.192765					no
chr5	43314100	43306242	43348733	42491	1	8.5	9.56394	8.27505	1.15576	0.698363					no
chr17	79827906	79827590	79850202	22612	1	8.49	NA	NA	NA	ND					no
chr21	38593141	38539261	38869272	330011	2	8.49	18.5698	12.4385	1.49293	0.178524					no
chr3	58339736	58292181	58400506	108325	2	8.49	9.84388	5.74248	1.71422	ND					no
chr11	57435120	57430608	57519336	88728	2	8.48	10.472	8.76656	1.19454	0.383597					no
chr22	43560200	43486186	43627044	140858	2	8.47	NA	NA	NA	ND	TCGAACTGGGTGACCCA	-74			no
chr5	173235091	173214266	173352637	138371	1	8.47	14.8639	8.84137	1.68118	0.0676327	ATAGCCTCGCTGGCCTC	-28			no
chr1	119745966	119559403	119860006	300603	1	8.46	NA	NA	NA	ND					no
chr11	67051775	67044536	67056583	12047	8	8.46	30.1458	29.9821	1.00546	0.975575			likely artifact		no
chr14	52456046	52243150	52463014	219864	1	8.46	10.8799	8.45966	1.28609	0.323076					no
chr14	105236161	105235106	105292775	57669	1	8.46	NA	NA	NA	ND					no
chr18	74091381	72675942	74111076	1435134	2	8.46	NA	NA	NA	ND			likely artifact		no
chr19	1605791	1592108	1605982	13874	1	8.46	5.40621	10.2457	0.527656	ND					no
chr19	18700080	18632379	18701481	69102	1	8.46	5.88466	NA	NA	ND	GCGCCCCCACTCACTCC	82			no
chr20	49126786	49120947	49187031	66084	1	8.46	14.8434	12.3314	1.20371	0.569568	TGGAACTCAATGCCCTC	-75			no
chr21	46954871	46898475	46975076	76601	3	8.46	NA	NA	NA	ND					no
chr22	21355196	21348530	21368997	20467	1	8.46	NA	NA	NA	ND					no
chr6	142804376	142796004	142859320	63316	1	8.46	0	4.32094	0	ND					no
chr7	47614430	47521842	47752237	230395	3	8.46	29.9963	27.1898	1.10322	0.695682	TGAAACTCGGTGTCCCT	-46			no
chr7	100033286	100005810	100048279	42469	1	8.46	NA	NA	NA	ND	CCAGACCCCATCACCTT	-69			no
chr9	33814231	33778938	34332582	553644	2	8.46	6.4574	NA	NA	ND					no
chr9	136218696	136214795	136223166	8371	3	8.46	NA	NA	NA	ND			likely artifact		no
chr10	96162101	96080485	96204255	123770	1	8.44	NA	NA	NA	ND					no
chr7	100209826	100209644	100210573	929	1	8.44	19.5105	16.0896	1.21262	0.533039					no
chr10	120925296	120610007	120959137	349130	2	8.43	NA	NA	NA	ND	GCCCCCTCCCTGCCCCT	-71			no
chr20	39637115	39619553	39706783	87230	1	8.43	54.6518	38.1219	1.43361	0.184142	GTCTACCCTCTGCCCCT	-41			no
chr1	35913096	35909542	35916805	7263	1	8.42	22.4187	19.5822	1.14485	0.657418	TTGAACCAAGTGACTTC	-15			no
chr1	181112386	181111898	181122372	10474	2	8.41	5.77286	5.67244	1.0177	ND	TTGAACTCAGTGACCCC	-41			no
chr14	93170835	93153401	93181443	28042	1	8.41	30.2846	17.1431	1.76658	0.0023692	GTGAACCGTGTCAACTC	-41			no
chr9	37465685	37391065	37482705	91640	1	8.41	9.88267	8.33726	1.18536	0.793827					no
chr17	27051521	27039297	27053853	14556	2	8.39	NA	NA	NA	ND					no
chr4	185818200	185667240	185828784	161544	2	8.39	28.9335	36.5341	0.791958	0.0197749	ATGACCTCATCCCCCTC	-5			no
chr5	72144631	72114841	72252205	137364	1	8.39	NA	NA	NA	ND					no
chr3	180175430	179276991	181427483	2150492	1	8.38	23.8749	21.3171	1.11999	0.410325	ATGACCTCAATCCACTC	-15			no
chr7	27227496	27200928	27235982	35054	12	8.38	NA	NA	NA	ND					no
chr5	1165390	1140574	1167927	27353	1	8.37	8.09836	8.36346	0.968303	ND	GTGCCCTCCCTGACCTT	-35			no
chr1	202130431	202124249	202154020	29771	2	8.35	NA	NA	NA	ND			likely artifact		no
chr1	234744536	234735748	234745848	10100	3	8.35	12.9161	17.5477	0.736054	0.289761					no
chr10	65281696	64977112	65389372	412260	4	8.35	NA	NA	NA	ND					no
chr17	41149281	41089963	41150326	60363	1	8.35	14.2687	10.8333	1.31711	0.33123					no
chr2	153574405	153492386	153597017	104631	1	8.35	7.60365	NA	NA	ND					no
chr2	240851200	240650275	241000586	350311	1	8.35	41.0609	30.6867	1.33807	0.0447828					no
chr20	44486020	44428219	44539295	111076	1	8.35	11.4607	9.89556	1.15817	0.430759					no
chr7	44086471	44084960	44111982	27022	3	8.35	39.0295	29.3622	1.32924	0.33923	CTAGACTCCTTGCCCTG	-32			no
chr7	150102440	150075448	150102899	27451	1	8.35	0	5.24637	0	ND	ACGCCCGCAGTGACCCG	-8			no
chr7	151535001	151490062	151557095	67033	1	8.35	6.77944	11.7705	0.575967	ND					no
chr19	55770995	55770823	55865768	94945	1	8.34	6.40222	3.60765	1.77462	0.468669					no
chr12	110887881	110869142	110887913	18771	1	8.32	4.89622	NA	NA	ND					no
chr15	70053200	69815928	70557957	742029	1	8.32	6.6531	4.75812	1.39826	0.23827	CTGAACTTTCTCACTTC	42			no
chr19	50003770	49993242	50004862	11620	3	8.32	NA	NA	NA	ND					no
chr1	171750951	171685369	171770733	85364	1	8.31	33.8379	27.9916	1.20886	0.537045					no
chr17	47841640	47786069	47857064	70995	1	8.31	19.8806	17.1887	1.1566	0.584159					no
chr19	49992941	49990579	49993242	2663	1	8.31	NA	NA	NA	ND					no
chr2	63283901	63029867	63306195	276328	9	8.31	NA	NA	NA	ND	CAGCCCCTACTAAACTC	-78			no
chr1	205091371	205030992	205091690	60698	1	8.28	7.98404	10.2346	0.780102	0.411044					no
chr10	43892581	43886057	43897568	11511	2	8.28	NA	NA	NA	ND					no
chr16	85648526	85644478	85649674	5196	2	8.28	NA	NA	NA	ND					no
chr20	30327050	30313461	30327338	13877	1	8.28	32.1321	30.8771	1.04065	0.864399	GTGAACTCCCTGAACCT	-27			no
chr1	92941836	92715493	93214880	499387	11	8.26	5.10716	NA	NA	ND					no
chr14	95780186	95565595	95900658	335063	1	8.26	NA	NA	NA	ND	CTGCCCTCCCTGACCTG	-82			no
chr17	62493026	62487707	62493241	5534	1	8.26	7.74297	7.89115	0.981222	0.94606					no
chr17	79316961	79296560	79323791	27231	3	8.26	NA	NA	NA	ND					no
chr2	200320711	200076404	200336551	260147	3	8.26	NA	NA	NA	ND					no
chr4	2247480	2245472	2283266	37794	1	8.26	14.7264	16.5737	0.888541	0.676518	ATGAACTCTGTCACCTC	-78			no
chr1	235097696	235013147	235247193	234046	6	8.25	25.5513	21.5535	1.18549	0.401526					no
chr12	124938196	124865484	125086090	220606	5	8.25	24.4008	30.1009	0.810634	0.380377			likely artifact		no
chr1	46599205	46503259	46639356	136097	1	8.24	22.4891	15.7047	1.432	0.232213					no
chr11	129993746	129862425	130002269	139844	1	8.22	37.0168	35.2681	1.04958	0.855321					no
chr19	50373080	50308754	50393685	84931	2	8.22	24.6788	21.7834	1.13292	0.51795					no
chr10	99052266	99038446	99093766	55320	2	8.2	9.24407	NA	NA	ND					no
chr12	11733455	11707322	11734320	26998	1	8.2	7.93947	NA	NA	ND	GTGAACTTGGTGTCATT	-88			no
chr12	56554541	56551717	56583184	31467	1	8.2	NA	NA	NA	ND	CCCCACTGCCTGACCCC	-24			no
chr12	110283435	110283304	110290898	7594	1	8.2	NA	NA	NA	ND	TTCACCCCTCTGAGCCT	40			no
chr19	14492026	14472738	14516987	44249	1	8.2	5.0987	NA	NA	ND	ACGAACCCTTTGGCCTC	-64			no
chr3	159899140	159881420	160061091	179671	1	8.2	12.5018	13.7711	0.907824	0.690024					no
chr5	172520231	172411749	172571547	159798	1	8.2	NA	NA	NA	ND					no
chr5	179050366	179049612	179095374	45762	2	8.2	19.196	17.6067	1.09026	0.670906					no
chr6	30580726	30575111	30638659	63548	1	8.2	NA	NA	NA	ND					no
chr6	68591806	64474429	69054020	4579591	9	8.2	NA	NA	NA	ND			likely artifact		no
chr8	135732646	135712828	135856078	143250	1	8.2	53.3763	38.0167	1.40402	0.215278	GTGACCTCGGCAACCCT	-64			no
chr9	110469886	110205830	110754535	548705	1	8.2	NA	NA	NA	ND	TTCAACCCAGTGACCCA	-8			no
chrX	15921631	15705318	16454905	749587	2	8.2	15.161	13.1988	1.14867	0.245878	GAGAACCCCATGGCCCT	-59			no
chr11	64084806	64084648	64084863	215	1	8.19	12.1493	11.1285	1.09173	0.814408	CGGACCTCGGTGGCCTG	65			no
chr6	117717526	117667656	117770198	102542	1	8.19	12.801	NA	NA	ND	TTGACCTCTATGACCCT	42			no
chr10	112619821	112506552	112653299	146747	1	8.18	NA	NA	NA	ND	TTGACCTTTCTGAACCT	24			no
chr9	124045116	124041137	124081853	40716	2	8.18	11.0281	12.392	0.889935	0.74734					no
chr10	70861386	70853202	70883337	30135	7	8.17	NA	NA	NA	ND			likely artifact		no
chr2	120240925	120233974	120254739	20765	1	8.16	15.1361	11.0972	1.36396	0.307764	GTGACCCTACTCACCCT	-82			no
chr19	4343015	4268049	4352541	84492	1	8.15	16.4436	12.8546	1.27921	0.304373					no
chr14	100535416	100491758	100574728	82970	4	8.14	4.19225	NA	NA	ND			likely artifact		no
chr17	79259166	79228710	79259451	30741	3	8.14	17.8192	14.8067	1.20345	0.663988					no
chr19	18385781	18363024	18390307	27283	1	8.14	8.31488	5.04048	1.64962	ND	CTGTCCTGGATCACCTC	-75			no
chr3	194746246	194735837	194827122	91285	2	8.14	19.1135	7.34262	2.60309	0.0439451	TTGACCTCAATGTCCTT	-16			no
chr6	111137625	110849705	111378528	528823	2	8.14	24.4927	25.6523	0.954796	0.833324					no
chr7	47331736	47306295	47475624	169329	2	8.14	17.7679	14.5602	1.22031	0.538805					no
chr7	122946335	122169005	123134235	965230	1	8.14	21.5053	19.9214	1.07951	0.777301					no
chr4	1721956	1695369	1727915	32546	3	8.13	NA	NA	NA	ND	ACAGCCCCTCCGACCCC	-30			no
chr16	71108716	71033821	71401290	367469	1	8.12	15.52	9.00714	1.72308	ND	CTAAACCCACTGACCCA	-24			no
chr2	63272155	63029867	63306195	276328	9	8.11	7.11157	NA	NA	ND			likely artifact		no
chr4	154572966	154571044	154671564	100520	1	8.11	46.7296	22.2278	2.1023	0.0638576					no
chr12	125198845	125086090	125251697	165607	3	8.1	42.585	37.2719	1.14255	0.601259					no
chr22	30669780	30659182	30682578	23396	1	8.1	NA	NA	NA	ND					no
chr12	6862966	6862954	6862974	20	1	8.07	NA	NA	NA	ND					no
chr3	151986276	151636334	152192304	555970	4	8.06	NA	NA	NA	ND					no
chr1	1373371	1360779	1376363	15584	1	8.04	10.044	9.48503	1.05893	0.864197	CTGCACTGGGTGACCTG	95			no
chr12	98897426	98884960	98910173	25213	2	8.04	4.78375	NA	NA	ND					no
chr17	79878796	79870753	79886132	15379	4	8.04	7.82784	11.8883	0.65845	0.235632					no
chr1	51769586	51762809	52093535	330726	1	8.03	9.54424	NA	NA	ND	TTGAACTCTCTCACCCT	53			no
chr4	100868195	100806292	100870285	63993	1	8.03	NA	NA	NA	ND					no
chr1	8938586	8922708	8938639	15931	1	8.01	4.25416	5.33764	0.797012	0.331597					no
chr11	6633401	6624834	6639672	14838	1	8.01	16.426	17.4083	0.943571	0.868383					no
chr17	78866371	78710792	78873272	162480	1	8.01	25.5662	30.0568	0.850595	0.530134	CTCACCCTTCTCCCCTC	61			no
chr19	811301	770637	861768	91131	23	8.01	NA	NA	NA	ND			likely artifact		no
chr19	2478351	2475139	2579360	104221	5	8.01	8.63727	4.11338	2.0998	ND					no
chr19	2867171	2749378	2950969	201591	3	8.01	27.0391	28.768	0.939901	0.741845					no
chr19	5904056	5892733	5967655	74922	2	8.01	8.66108	5.43537	1.59347	0.332187					no
chr19	14229515	14229157	14247758	18601	2	8.01	12.4478	15.6295	0.796428	0.245618					no
chr19	14520406	14517431	14530846	13415	3	8.01	NA	NA	NA	ND					no
chr22	46473741	46432496	46510181	77685	30	8.01	NA	NA	NA	ND			likely artifact		no
chr5	149823241	149815700	149838455	22755	2	8.01	NA	NA	NA	ND	GAGTACCCAGTGACACC	0			no
chr9	6007160	5899289	6049959	150670	1	8.01	8.31832	9.3725	0.887524	0.779855					no
chr10	82265361	82265291	82265391	100	1	7.97	NA	NA	NA	ND					no
chr10	90031311	89874401	90325111	450710	2	7.97	7.75126	7.58077	1.02249	ND	ATGTACCCAGTGACATT	11			no
chr13	50656896	50551053	50657283	106230	2	7.97	NA	NA	NA	ND					no
chr13	111188836	111179703	111213947	34244	1	7.97	29.9164	24.0986	1.24141	0.434592	CCATCCTCACTGACTTC	60			no
chr14	23755795	23755737	23764191	8454	1	7.97	11.5392	12.0285	0.95932	0.902114					no
chr14	65623760	65486863	65631000	144137	1	7.97	6.45494	NA	NA	ND	GGGGCCCTACTGACCCC	64			no
chr15	66790630	66579872	66896084	316212	2	7.97	5.69275	2.6122	2.17929	ND					no
chr16	29695740	28957246	29703658	746412	3	7.97	21.3703	15.9191	1.34243	0.377972					no
chr16	88872041	88868828	88878756	9928	4	7.97	NA	NA	NA	ND	CGCGCCCTGGTGACCTC	-28			no
chr17	80195741	80194518	80202339	7821	6	7.97	NA	NA	NA	ND					no
chr19	14518971	14517431	14530846	13415	3	7.97	NA	NA	NA	ND	AGGAACCCTCTGCCCCA	-65			no
chr2	47304351	47276644	47464749	188105	3	7.97	NA	NA	NA	ND					no
chr2	74409096	74375186	74477291	102105	2	7.97	43.4278	41.0379	1.05824	0.710365					no
chr20	57580130	57456023	57663088	207065	1	7.97	8.78706	7.23098	1.2152	0.406724	AGGCACCTGTTGACCTT	32			no
chr22	50356595	50324648	50431987	107339	3	7.97	NA	NA	NA	ND	GGGCCCTCCCTGACCTC	78			no
chr5	106698106	103514999	106907928	3392929	1	7.97	18.9847	17.3814	1.09224	0.736088					no
chrX	134478076	134133561	134572302	438741	1	7.97	5.62602	5.11331	1.10027	ND	TTAACCCCAGAGACCTC	84			no
chr18	77267306	77141119	77288717	147598	1	7.96	14.4214	23.0194	0.62649	0.00375843					no
chr5	36242116	36242070	36265496	23426	1	7.94	3.48505	NA	NA	ND					no
chr1	9788536	9785296	9844764	59468	3	7.93	NA	NA	NA	ND					no
chr10	102747650	102729260	102754233	24973	1	7.93	NA	NA	NA	ND					no
chr16	70415160	70301644	70429483	127839	1	7.93	30.5634	20.3594	1.5012	0.25788					no
chr18	74092126	72675942	74111076	1435134	2	7.93	NA	NA	NA	ND			likely artifact		no
chr19	49601041	49577410	49601311	23901	1	7.93	5.0987	7.13619	0.714485	ND					no
chr5	113698895	113015018	114405006	1389988	1	7.93	NA	NA	NA	ND					no
chr7	100276431	100231915	100289311	57396	2	7.93	NA	NA	NA	ND					no
chr9	131460120	131419166	131464311	45145	1	7.93	NA	NA	NA	ND					no
chr3	29660925	26753751	30054634	3300883	2	7.91	8.61334	NA	NA	ND	CTGCACCTATTGACCCT	26			no
chr6	161828746	161815257	161839738	24481	1	7.91	4.1372	NA	NA	ND	ATAACCCCTGTGACCTG	19			no
chr6	139694866	139690965	140216680	525715	2	7.9	9.70447	NA	NA	ND					no
chr9	214926	1	386106	386106	1	7.9	4.68231	NA	NA	ND	CCGCACCCCGCGACCCT	-80			no
chr1	4796600	4368727	5561628	1192901	2	7.89	36.9763	31.4002	1.17758	0.444148					no
chr1	33238686	33236677	33238749	2072	1	7.89	NA	NA	NA	ND	TTAACCTCCACGGCCTT	-15			no
chr10	99080016	99038446	99093766	55320	2	7.89	NA	NA	NA	ND					no
chr16	88804066	88804063	88804092	29	1	7.89	NA	NA	NA	ND					no
chr17	27468200	27467112	27472533	5421	1	7.89	9.47424	10.5144	0.901069	0.682445					no
chr4	40202126	40151685	40230806	79121	1	7.89	12.5007	15.1267	0.826401	ND					no
chr1	27627045	27626283	27627257	974	1	7.88	12.1853	15.6931	0.776472	0.154567					no
chr6	158892645	158808207	158939911	131704	1	7.88	44.7404	43.7836	1.02185	0.893107	TTCGACTCCTTGGCCCT	-73			no
chr1	156471201	156450712	156536762	86050	6	7.87	11.8973	13.5165	0.880206	0.596919			likely artifact		no
chr15	66795116	66579872	66896084	316212	2	7.87	NA	NA	NA	ND					no
chr4	6940456	6875889	6976400	100511	3	7.87	14.9156	18.4194	0.80978	0.325639	AGGAACCCAATGACCTG	2			no
chr3	138213286	138136794	138418525	281731	1	7.86	19.827	18.4812	1.07282	0.816257					no
chr19	17610936	17607455	17622336	14881	1	7.85	15.7426	12.96	1.21471	0.487104					no
chr21	27106545	27080973	27174046	93073	1	7.85	18.9818	10.2346	1.85466	0.141412	GCGAACCTACTAACCTT	17			no
chr8	118533065	118316753	119827410	1510657	2	7.85	21.399	18.9344	1.13016	0.632617					no
chr9	80296130	80048905	80736639	687734	2	7.85	6.87244	3.35747	2.04691	ND	CTAAACCCAATCACCTC	36			no
chr9	124050911	124041137	124081853	40716	2	7.85	7.15569	6.57782	1.08785	ND					no
chr10	120895150	120610007	120959137	349130	2	7.84	6.09121	NA	NA	ND	AGCAACCCAGTGTCCTT	-58			no
chr13	77320295	77048023	77554622	506599	1	7.83	21.2801	16.2565	1.30902	0.447234	CTTCACCCATTGACCTC	78			no
chr15	91185995	91025766	91191486	165720	1	7.83	NA	NA	NA	ND					no
chr17	37331736	37331676	37363389	31713	1	7.83	7.00599	NA	NA	ND	TCAAACCTGCTGACCCT	46			no
chr19	14228816	14225841	14229157	3316	1	7.82	11.0702	7.89613	1.40198	0.376355					no
chr2	238120456	238063062	238330305	267243	1	7.82	NA	NA	NA	ND					no
chr1	151138326	151128780	151168959	40179	1	7.81	15.2699	14.8889	1.02559	0.826388					no
chr10	65225931	64977112	65389372	412260	4	7.81	NA	NA	NA	ND					no
chr12	109531265	109345090	109531403	186313	1	7.81	NA	NA	NA	ND	GTCACCCTGGTGGCCTC	18			no
chr17	40175626	40115276	40177136	61860	2	7.81	12.1974	15.0285	0.811614	0.372577					no
chr2	47305371	47276644	47464749	188105	3	7.81	NA	NA	NA	ND					no
chr12	120632631	120524941	120666309	141368	2	7.79	NA	NA	NA	ND					no
chr17	43227336	43226894	43229663	2769	1	7.76	NA	NA	NA	ND					no
chr1	9792136	9785296	9844764	59468	3	7.75	NA	NA	NA	ND					no
chr10	43891091	43886057	43897568	11511	2	7.75	NA	NA	NA	ND					no
chr12	49524850	49504628	49527020	22392	1	7.75	NA	NA	NA	ND					no
chr12	109568100	109550056	109702103	152047	1	7.75	NA	NA	NA	ND	CTGCACTCAGTGCCCCA	-11			no
chr19	843556	770637	861768	91131	23	7.75	NA	NA	NA	ND					no
chr19	14247331	14229157	14247758	18601	2	7.75	10.3099	10.0384	1.02704	0.946074					no
chr2	46064325	46005909	46163678	157769	1	7.75	12.2266	10.7787	1.13433	0.67901	CTGTCCCTGTTGCCCTT	-35			no
chr22	19162386	19158868	19166991	8123	2	7.75	NA	NA	NA	ND					no
chr3	187987135	187635231	188672273	1037042	1	7.75	19.6766	16.5581	1.18834	ND	TTAACCCTATTGAACTG	79			no
chr5	72422850	72252214	72498056	245842	1	7.75	6.35125	5.24637	1.2106	ND	GCGACCTCCTTGACCTC	33			no
chr10	6969906	6720386	7154989	434603	1	7.73	11.3805	5.21829	2.18088	0.213563	ATGAACCATGTGCCCTC	-4			no
chr9	132102191	132020588	132109863	89275	1	7.73	NA	NA	NA	ND					no
chr1	189723045	186955459	192089908	5134449	1	7.72	NA	NA	NA	ND					no
chr12	7063176	7055989	7070523	14534	4	7.72	12.2217	6.26044	1.95221	0.00636649			likely artifact		no
chr13	50019325	50011374	50181301	169927	1	7.72	47.0137	44.3344	1.06043	0.554593					no
chr19	844756	770637	861768	91131	23	7.72	NA	NA	NA	ND			likely artifact		no
chr19	6372416	6299988	6516774	216786	1	7.72	14.9008	11.4431	1.30216	0.401058	TTGGCCCCAGTCCCCCT	-57			no
chr19	17607316	17607311	17607325	14	1	7.72	NA	NA	NA	ND					no
chr3	49744751	49741371	49840102	98731	1	7.72	NA	NA	NA	ND					no
chr6	27101571	27095170	27107381	12211	1	7.72	NA	NA	NA	ND					no
chr7	138758841	138702142	138759969	57827	1	7.72	5.85217	6.99972	0.836058	0.567856					no
chrX	15720115	15705318	16454905	749587	2	7.72	5.58894	NA	NA	ND	AGGAACCTATTGACCCT	48			no
chrX	102941661	102884906	102966363	81457	1	7.72	4.40537	1.73873	2.53367	ND					no
chr17	80225915	80202339	80255825	53486	4	7.71	11.4152	10.4712	1.09016	0.803485			likely artifact		no
chr3	49393666	49378204	49449070	70866	3	7.71	NA	NA	NA	ND	CTGAACTTTCTGTCCTT	-59			no
chr3	121443301	121265952	122178023	912071	1	7.71	30.7077	31.5097	0.974549	0.928797					no
chr3	194760721	194735837	194827122	91285	2	7.71	14.3011	10.5677	1.35328	0.505637	GTGAACTTGGTGGCCTT	-27			no
chr17	31069901	31004128	31082247	78119	1	7.7	11.4092	11.582	0.985073	0.942643	TTGGCCTCTGTGACACC	-59			no
chr11	43701846	43598729	43873746	275017	1	7.69	18.9694	15.1545	1.25174	0.43554					no
chr16	57769280	57759505	57770424	10919	1	7.69	21.9005	11.2784	1.9418	0.152864					no
chr16	81565370	81562068	81657080	95012	1	7.69	NA	NA	NA	ND	TTAAACCCAGTGAACCC	29			no
chr19	17337235	17316471	17346633	30162	1	7.69	14.0049	17.3906	0.805317	0.283256					no
chr4	148978320	148788147	150216148	1428001	2	7.69	26.7605	35.0925	0.76257	0.283469					no
chr4	185776236	185667240	185828784	161544	2	7.69	28.2407	24.0447	1.17451	0.214761					no
chr9	35477516	35477448	35481762	4314	1	7.69	NA	NA	NA	ND	ATAGACCCAATGACCCT	-28			no
chr16	4164725	4033183	4166721	133538	1	7.68	5.04408	6.0985	0.827102	ND					no
chr17	79374721	79323791	79383575	59784	5	7.68	NA	NA	NA	ND					no
chr19	4912450	4912001	5029911	117910	2	7.66	NA	NA	NA	ND					no
chr8	20724365	20238195	21670241	1432046	1	7.65	72.122	67.731	1.06483	0.646315	GTGCACTTTGTAACCCC	-13			no
chr1	82269045	81880468	84371061	2490593	1	7.63	NA	NA	NA	ND	ATACACTCCGTAACTTC	-50			no
chr1	167632606	167630156	167655785	25629	1	7.63	NA	NA	NA	ND	GTGAACTCACTGGCCCT	43			no
chr16	77793021	77710035	77827765	117730	2	7.63	5.35692	NA	NA	ND					no
chr16	89789731	89772348	89883527	111179	3	7.63	17.333	12.9246	1.34109	0.312649					no
chr3	14165601	14156126	14194233	38107	1	7.63	15.506	13.7584	1.12702	0.454532					no
chr6	36577361	36561978	36583171	21193	1	7.63	NA	NA	NA	ND					no
chr10	70833066	70764811	70853051	88240	4	7.59	25.4301	17.7928	1.42924	0.340751			likely artifact		no
chr16	85569575	85562703	85587372	24669	1	7.59	7.89485	5.67244	1.39179	0.47624					no
chr17	42288306	42288250	42288334	84	1	7.59	NA	NA	NA	ND					no
chr17	76167875	76133919	76172418	38499	1	7.59	NA	NA	NA	ND	CTGCCCCTTTTGTCCCC	-44			no
chr18	60985670	60798573	60990183	191610	1	7.59	NA	NA	NA	ND	ATGACCCCACCGAACTC	66			no
chr19	42364250	42364044	42377107	13063	2	7.59	12.9979	12.5286	1.03746	0.91593					no
chr19	56168591	56165155	56172154	6999	2	7.59	NA	NA	NA	ND					no
chr19	56186076	56184984	56320703	135719	2	7.59	9.42587	8.28488	1.13772	0.503077					no
chr19	58919421	58913539	59011066	97527	1	7.59	7.07119	7.82143	0.904079	0.805252	TGAACCCCGGTGACCTC	-6			no
chr2	145273696	145209891	146510407	1300516	7	7.59	NA	NA	NA	ND			likely artifact		no
chr20	47389486	47280596	47521542	240946	2	7.59	31.937	31.4187	1.0165	0.947385	GCGAACGTAGTGACCTG	43			no
chr22	46493496	46432496	46510181	77685	30	7.59	NA	NA	NA	ND			likely artifact		no
chr3	71591471	71056314	71635935	579621	2	7.59	19.6057	21.85	0.897288	0.791129					no
chr5	90679031	90542077	90680450	138373	1	7.59	5.45823	NA	NA	ND					no
chr6	42896921	42869594	42931738	62144	2	7.59	15.6755	14.9519	1.0484	0.896058	GTGGCCTCAGCGACCTA	24			no
chr6	44002196	43920308	44041376	121068	3	7.59	13.176	10	1.3176	0.508284					no
chr6	149969781	149778013	150147570	369557	1	7.59	10.6478	12.2163	0.871613	0.72361	ACGACCTCGGCGACTCT	-30			no
chr7	64146970	61969187	64299530	2330343	1	7.59	23.3358	27.2945	0.854963	0.573477					no
chr9	100639100	100473107	100652550	179443	1	7.59	21.5146	19.7933	1.08696	0.591518					no
chr11	46391176	46389459	46391273	1814	1	7.57	NA	NA	NA	ND					no
chr17	26926500	26868088	26940486	72398	1	7.57	11.1157	8.474	1.31174	0.298078					no
chr8	145002386	144977062	145013943	36881	2	7.57	34.5492	37.2655	0.927111	0.866743					no
chr11	57508991	57430608	57519336	88728	2	7.56	21.2898	17.3845	1.22464	0.526247					no
chr8	60213361	59934010	60964637	1030627	1	7.54	13.6562	11.3715	1.20091	0.595358	GCAAACTGGCTGAACCC	13			no
chr6	42018346	42013226	42018385	5159	1	7.52	7.83995	8.54346	0.917655	ND					no
chr8	29387440	29197883	29505193	307310	1	7.52	10.4323	6.84286	1.52455	0.273541	GAAACCCCAATAACCTT	-91			no
chr1	203741116	203699583	203830373	130790	1	7.51	NA	NA	NA	ND					no
chr19	49993886	49993242	50004862	11620	3	7.51	NA	NA	NA	ND					no
chr9	16290040	15417309	17774805	2357496	1	7.5	12.7905	14.54	0.879677	0.608142	CTGAACTTGTTGTCCTC	-58			no
chr11	67068711	67056583	67084977	28394	3	7.49	NA	NA	NA	ND					no
chr16	30786791	30705394	30787051	81657	3	7.49	6.64696	9.27957	0.716301	ND					no
chr17	79371471	79323791	79383575	59784	5	7.49	NA	NA	NA	ND	CTGACCTCCCTCCCTTT	30	likely artifact		no
chr21	46322181	46213388	46331715	118327	1	7.49	NA	NA	NA	ND					no
chr3	169762706	169755502	169828210	72708	2	7.49	15.946	14.0379	1.13593	0.59324					no
chr6	43213936	43197440	43231367	33927	2	7.49	NA	NA	NA	ND					no
chr6	45392291	45387441	45468880	81439	2	7.49	28.2619	30.4444	0.928314	0.805037					no
chr16	8739315	8729646	8749284	19638	2	7.48	6.62559	7.26297	0.912242	0.758963					no
chr18	74163326	74138850	74400950	262100	5	7.48	16.9998	16.3314	1.04092	0.894783	GTGCCCCCCCCGCCCCC	-66	likely artifact		no
chr5	180615866	180586948	180915259	328311	4	7.45	NA	NA	NA	ND			likely artifact		no
chr1	208021581	208014004	208042367	28363	1	7.44	36.2901	31.9102	1.13726	0.502801	CTGCACTTCCTGACCCG	-31			no
chr1	234748531	234745848	234827975	82127	2	7.44	14.4972	9.49185	1.52733	0.443126	GCCAACCCGGTAACCTT	56			no
chr17	79877276	79870753	79886132	15379	4	7.42	4.51126	NA	NA	ND			likely artifact		no
chr19	801441	770637	861768	91131	23	7.42	NA	NA	NA	ND					no
chr19	11140986	11088655	11146578	57923	1	7.42	NA	NA	NA	ND					no
chr19	14519331	14517431	14530846	13415	3	7.42	NA	NA	NA	ND	CTCCACCTTGTGACCCA	-3			no
chr5	96270226	96090018	96332672	242654	1	7.42	NA	NA	NA	ND					no
chr11	61616046	61584818	61638645	53827	3	7.4	NA	NA	NA	ND					no
chr11	67069541	67056583	67084977	28394	3	7.4	6.05376	NA	NA	ND					no
chr12	54698061	54692191	54718417	26226	1	7.4	18.5637	13.4412	1.3811	0.328719	CTGACCGCAGTGGCCCC	-37			no
chr16	85957475	85922799	86021149	98350	12	7.4	9.0167	9.38498	0.960759	0.838374			likely artifact		no
chr17	79802456	79779522	79827590	48068	8	7.4	NA	NA	NA	ND			likely artifact		no
chr22	36783181	36764795	36783801	19006	1	7.4	NA	NA	NA	ND					no
chr22	46491856	46432496	46510181	77685	30	7.4	NA	NA	NA	ND	ACCACCCCAATGCCCTC	-43	likely artifact		no
chr5	83152916	83014436	85759527	2745091	1	7.4	NA	NA	NA	ND					no
chr7	44105796	44084960	44111982	27022	3	7.4	NA	NA	NA	ND					no
chr7	151620501	151577294	151722868	145574	1	7.4	18.4427	21.35	0.863825	0.573785					no
chr11	72948006	72947954	72948324	370	1	7.39	6.07692	NA	NA	ND	CTGCCCCCTCTGACCTC	49			no
chr19	1440415	1438207	1445518	7311	2	7.39	NA	NA	NA	ND					no
chr3	52017310	52008026	52035608	27582	1	7.38	4.63057	7.5248	0.615374	ND					no
chr1	178088786	177915161	178269359	354198	1	7.37	44.6346	40.7287	1.0959	0.485926	ATGACCTCTTTGACCCA	-58			no
chr1	217543176	215779781	218424356	2644575	1	7.36	51.9852	39.353	1.321	0.119093	TTAACCCTATTTACCTC	7			no
chr7	79889720	79689896	80328782	638886	1	7.36	NA	NA	NA	ND					no
chr1	155890786	155561723	155903908	342185	2	7.35	NA	NA	NA	ND					no
chr1	240563326	240352764	241051536	698772	1	7.35	NA	NA	NA	ND					no
chr14	35343321	35192477	35610257	417780	3	7.35	13.6435	18.8121	0.725249	0.368771					no
chr19	14191921	14185127	14201308	16181	2	7.35	11.4235	9.7139	1.176	0.598405					no
chr17	79229301	79228710	79259451	30741	3	7.34	12.9299	14.4565	0.894401	0.749709					no
chr19	829651	770637	861768	91131	23	7.34	NA	NA	NA	ND					no
chr19	18117981	18109109	18117991	8882	1	7.34	0	6.0985	0	ND					no
chr19	41304436	41304039	41313059	9020	1	7.34	13.4109	10.7603	1.24634	0.723928	CCGAACTCGGTGCCCCG	-42			no
chr2	73460626	73439828	73487643	47815	1	7.34	28.2514	25.6463	1.10158	0.668316					no
chr22	46503131	46432496	46510181	77685	30	7.34	NA	NA	NA	ND			likely artifact		no
chr4	43026926	42867793	44762622	1894829	1	7.34	41.2195	41.7825	0.986525	0.942864					no
chr4	166248870	166052805	166253594	200789	1	7.34	17.6477	14.8731	1.18655	0.67402					no
chr6	31808291	31802570	31830555	27985	1	7.34	NA	NA	NA	ND					no
chr7	1961791	1835278	2282072	446794	2	7.34	17.1747	20.2558	0.847893	0.404649	GCAACCTTGCTGAGCTC	24			no
chr8	146017246	145955826	146017326	61500	2	7.34	16.5802	9.38204	1.76723	0.123414					no
chr9	86580661	86553004	86788193	235189	2	7.34	NA	NA	NA	ND					no
chr2	109830635	109744682	110267660	522978	1	7.32	9.1409	7.81947	1.16899	0.671425					no
chr20	23107606	23032440	23181498	149058	2	7.32	6.1097	4.7817	1.27772	0.642336	AGGTCCCCTTTCACCCC	36			no
chr2	111629046	110494150	112645489	2151339	3	7.31	NA	NA	NA	ND					no
chr4	83294051	83189991	83383741	193750	1	7.31	NA	NA	NA	ND					no
chr9	136221961	136214795	136223166	8371	3	7.31	5.00946	4.01055	1.24907	0.494935			likely artifact		no
chr19	13952080	13944392	13973161	28769	2	7.3	NA	NA	NA	ND					no
chr16	30086331	30043733	30108027	64294	4	7.29	NA	NA	NA	ND			likely artifact		no
chr17	7146650	7080912	7167093	86181	1	7.29	NA	NA	NA	ND					no
chr18	11259835	11154524	11310875	156351	1	7.29	20.5398	15.905	1.2914	0.482346	GCGGCCTCCCTGACCTT	7			no
chr19	13060776	13030280	13075882	45602	4	7.29	NA	NA	NA	ND			likely artifact		no
chr22	32930451	32926224	33042399	116175	2	7.29	27.815	30.7012	0.905989	0.632861	GAGTCCCCTGTGACTCC	-29			no
chr3	161051680	160992678	161141651	148973	1	7.29	15.768	14.1639	1.11325	0.691922	ATGGCCTCTGTGCCCCA	-73			no
chr4	84161486	83995212	84174124	178912	2	7.29	27.4656	22.4473	1.22356	0.24754					no
chr4	141294720	141281656	141348758	67102	1	7.29	11.7429	9.60462	1.22263	0.507823	TTGGACCAACTGACCCC	14			no
chr8	72500510	71580715	72687469	1106754	1	7.29	NA	NA	NA	ND					no
chr9	26892821	26892251	26948248	55997	1	7.29	NA	NA	NA	ND					no
chr11	67053101	67044536	67056583	12047	8	7.28	NA	NA	NA	ND			likely artifact		no
chr15	40623151	40615871	40627906	12035	1	7.28	NA	NA	NA	ND					no
chr16	1988680	1979892	1993504	13612	1	7.28	18.0174	15.3386	1.17464	0.511589					no
chr17	27277180	27263891	27278900	15009	1	7.28	NA	NA	NA	ND					no
chr4	15402721	15398019	15480391	82372	1	7.28	15.9448	11.7703	1.35466	0.197972	ATGTCCCCTTTCCCCTC	-8			no
chr16	54315816	53807357	54667989	860632	7	7.27	NA	NA	NA	ND			likely artifact		no
chr21	36283636	36262588	36422019	159431	3	7.27	14.1905	9.94152	1.4274	0.191795			likely artifact		no
chr16	85938976	85922799	86021149	98350	12	7.25	5.7185	NA	NA	ND			likely artifact		no
chr16	88718395	88628666	88747897	119231	2	7.25	6.60095	NA	NA	ND					no
chr19	10224646	10223860	10339551	115691	1	7.25	NA	NA	NA	ND					no
chr19	41937556	41861079	41955442	94363	1	7.25	6.3337	NA	NA	ND					no
chr19	45594851	45562792	45629454	66662	1	7.25	14.5941	10.8938	1.33967	0.481964					no
chr22	20103646	20098811	20104581	5770	1	7.25	NA	NA	NA	ND					no
chr19	51228661	51228075	51281245	53170	2	7.24	14.4399	17.7814	0.812078	0.430472					no
chr11	2758991	2554449	2906808	352359	1	7.23	5.34219	NA	NA	ND					no
chr12	7067266	7055989	7070523	14534	4	7.23	NA	NA	NA	ND			likely artifact		no
chr12	132440856	132434367	132638442	204075	1	7.23	NA	NA	NA	ND	TGAACCCATGTGACCCC	-16			no
chr15	82554700	82490565	83679541	1188976	1	7.23	6.26992	NA	NA	ND					no
chr19	56166596	56165155	56172154	6999	2	7.23	4.10799	2.94642	1.39423	ND					no
chr5	149057546	149047491	149060955	13464	1	7.23	20.2592	11.6708	1.73589	0.151105	GAGAACTCAGTGCTCCC	54			no
chr8	1950751	1843142	1972210	129068	3	7.23	NA	NA	NA	ND					no
chr9	82252661	80736639	86236025	5499386	4	7.23	NA	NA	NA	ND			likely artifact		no
chr1	52498801	52468199	52593493	125294	1	7.21	7.55191	9.97845	0.756822	ND					no
chr14	89467176	89396720	89479407	82687	1	7.21	14.7582	13.8173	1.0681	0.793949	AGGCCCTGGATGACCTT	19			no
chr15	98503626	98452903	98628465	175562	2	7.21	14.6773	8.9397	1.64181	0.0588949					no
chr19	6802990	6769618	6863530	93912	2	7.21	24.0828	20.3871	1.18128	0.337212					no
chr2	8738216	8685139	8767768	82629	2	7.21	21.0535	21.3579	0.985748	0.96057					no
chr2	102565540	102448323	102622897	174574	2	7.21	NA	NA	NA	ND	ATGACCCCAATGCCCTT	-8			no
chr8	145008381	144977062	145013943	36881	2	7.21	7.89238	9.93853	0.794119	0.480108					no
chr11	67381616	67351178	67398111	46933	1	7.19	5.16473	NA	NA	ND					no
chr16	30736046	30705394	30787051	81657	3	7.19	20.7664	25.7717	0.805782	0.0687871					no
chr2	73512161	73511755	73612937	101182	1	7.19	18.0153	23.0703	0.78089	0.272492					no
chr22	50184116	50118446	50323366	204920	1	7.19	NA	NA	NA	ND					no
chr3	172097026	172059455	172208122	148667	1	7.19	NA	NA	NA	ND					no
chr5	179223576	179190445	179231607	41162	6	7.19	NA	NA	NA	ND			likely artifact		no
chr8	11660186	11623266	11760000	136734	4	7.18	41.4086	32.1817	1.28671	0.420379					no
chr1	33815980	33815947	33833408	17461	1	7.17	NA	NA	NA	ND	GCGCACCGGGTGAACCT	84			no
chr11	14293026	14271185	14322516	51331	1	7.17	46.1074	36.6034	1.25965	0.358997					no
chr8	120845031	120781481	120879595	98114	1	7.17	9.49669	10.2225	0.928997	ND					no
chr13	110437801	109548066	110438206	890140	5	7.16	NA	NA	NA	ND					no
chr17	7482831	7476692	7536120	59428	1	7.16	3.38667	3.12481	1.0838	0.665854					no
chr2	145274141	145209891	146510407	1300516	7	7.16	NA	NA	NA	ND			likely artifact		no
chr21	36180446	36118187	36262588	144401	6	7.16	NA	NA	NA	ND			likely artifact		no
chr4	110912075	110899006	110920118	21112	1	7.16	18.5996	20.3594	0.913563	0.553308	CCCACCCTTATGACCCC	-5			no
chr11	122931176	122893705	122982089	88384	4	7.15	NA	NA	NA	ND			likely artifact		no
chr16	4412516	4410708	4443365	32657	1	7.15	13.0802	10.5251	1.24277	0.380535					no
chr16	88876051	88868828	88878756	9928	4	7.15	NA	NA	NA	ND					no
chr2	37977526	37642052	38058743	416691	2	7.14	3.69115	NA	NA	ND	GTGAACTCTTTGACACC	-42			no
chr11	66405681	66360150	66445947	85797	1	7.12	8.79576	8.0631	1.09087	0.757673					no
chr14	66974700	66537885	67633261	1095376	2	7.12	4.78116	4.92562	0.970672	ND					no
chr14	105472805	105446576	105512011	65435	1	7.12	NA	NA	NA	ND					no
chr16	699581	650836	710907	60071	1	7.12	10.3419	12.6197	0.819507	ND					no
chr16	29821351	29801914	29827522	25608	4	7.12	NA	NA	NA	ND					no
chr16	54083776	53807357	54667989	860632	7	7.12	42.6725	36.7463	1.16127	0.339847			likely artifact		no
chr16	70462495	70429637	70504952	75315	1	7.12	9.99295	7.18736	1.39035	0.324125					no
chr19	2291430	2274189	2315956	41767	2	7.12	NA	NA	NA	ND					no
chr19	11307156	11248724	11314603	65879	1	7.12	NA	NA	NA	ND	CTGTACCCTCTGCATCC	-48			no
chr19	19174296	19164963	19204594	39631	1	7.12	9.80497	8.70478	1.12639	0.75695					no
chr2	38356136	38342518	38543075	200557	1	7.12	14.5761	10.4819	1.3906	0.259039					no
chr22	36728591	36701877	36741813	39936	3	7.12	6.70908	6.69435	1.0022	ND					no
chr22	50968896	50946909	51001402	54493	4	7.12	NA	NA	NA	ND					no
chr4	15006171	14958370	15155446	197076	1	7.12	NA	NA	NA	ND					no
chr11	69064561	69060185	69064978	4793	1	7.1	7.80748	7.33087	1.06501	0.834315					no
chr11	72539591	72533232	72540195	6963	1	7.1	NA	NA	NA	ND					no
chr10	70864761	70853202	70883337	30135	7	7.09	NA	NA	NA	ND			likely artifact		no
chr16	4465651	4454889	4556683	101794	1	7.09	22.809	19.0599	1.1967	0.448395					no
chr19	59085635	59069818	59092489	22671	1	7.09	18.3784	17.8235	1.03113	0.927926					no
chr4	15780635	15731965	15807190	75225	2	7.07	5.66596	NA	NA	ND					no
chr8	21770650	21670241	21772744	102503	3	7.07	32.8434	27.9553	1.17486	0.432282	TCCACCCTCCTGAACCT	41			no
chr17	27052820	27039297	27053853	14556	2	7.06	11.1922	11.7705	0.950863	ND					no
chr19	3984366	3953892	3986348	32456	2	7.06	NA	NA	NA	ND					no
chr18	74202851	74138850	74400950	262100	5	7.05	NA	NA	NA	ND			likely artifact		no
chr2	113403341	113403005	113448368	45363	1	7.05	5.87394	9.52374	0.616768	0.250719	GCGACCCGCGTGACCCC	17			no
chr7	27231981	27200928	27235982	35054	12	7.05	NA	NA	NA	ND			likely artifact		no
chr1	42627791	42627439	42638907	11468	1	7.04	6.3895	NA	NA	ND	GTGAACTTGGTGACCTC	75			no
chr1	202311066	202285731	202312913	27182	1	7.04	32.1235	26.3301	1.22003	0.392411					no
chr17	40714846	40705717	40730085	24368	1	7.04	NA	NA	NA	ND					no
chr5	138853846	138848590	138893289	44699	7	7.04	NA	NA	NA	ND			likely artifact		no
chr1	28286056	28184736	28306241	121505	2	7.03	6.0117	7.29019	0.824629	ND	GTGAACCCAGCGGCCCC	-8			no
chr13	46915671	46895741	47067156	171415	2	7.03	10.0009	7.81928	1.279	0.47149					no
chr2	224330871	224324472	224835181	510709	1	7.02	9.13341	9.2825	0.983939	0.966645					no
chr5	32173901	32093498	32232977	139479	1	7.02	9.24549	NA	NA	ND					no
chr8	129746741	129666003	130694244	1028241	5	7.02	10.0435	6.49929	1.54532	0.182326			likely artifact		no
chr1	31989370	31935609	32014339	78730	1	7.01	15.4664	15.5801	0.992703	0.977432					no
chr2	97303811	97220239	97426865	206626	1	7.01	5.28973	NA	NA	ND					no
chr2	232410321	232395210	232422799	27589	1	7.01	61.8785	56.7657	1.09007	0.773035					no
chr7	5437166	5436447	5437409	962	1	7.01	11.4769	11.9258	0.962362	0.865056			likely artifact		no
chr8	145635135	145634816	145638803	3987	1	7.01	NA	NA	NA	ND					no
chr1	234743076	234735748	234745848	10100	3	6.99	8.45377	4.40377	1.91967	0.29803	CCGTCCTCTATGAACCA	42			no
chr16	30969155	30965395	30996419	31024	2	6.99	10.2654	7.29019	1.40811	ND					no
chr21	34639231	34572098	34720288	148190	1	6.99	NA	NA	NA	ND					no
chr6	36199991	36164657	36213904	49247	1	6.99	4.13429	NA	NA	ND	GTGGACTCTGTGACCTT	30			no
chr13	30071230	30054574	30082441	27867	1	6.98	16.2946	21.8492	0.745777	0.178807					no
chr15	67867780	67793698	68126083	332385	1	6.98	NA	NA	NA	ND	GTGACCTAGGTGACCTC	37			no
chr15	90602835	90515186	90614469	99283	1	6.98	6.0117	NA	NA	ND					no
chr22	50355476	50324648	50431987	107339	3	6.98	NA	NA	NA	ND					no
chr22	40859270	40833055	40921518	88463	1	6.97	11.5666	16.9423	0.682707	0.0876726					no
chr11	67051366	67044536	67056583	12047	8	6.96	30.1458	29.9821	1.00546	0.975575					no
chr17	80416450	80372460	80510656	138196	1	6.96	9.4461	6.62674	1.42545	0.489881					no
chr8	37761631	37709195	37773922	64727	1	6.96	10.1217	7.21319	1.40323	0.61346	TGGAACTCAGTGACCCT	-63			no
chr8	21715396	21670241	21772744	102503	3	6.95	66.3812	72.8789	0.910843	0.250938					no
chr11	46385206	46373857	46389232	15375	1	6.94	13.6603	17.1318	0.797368	0.487312					no
chr2	111880016	110494150	112645489	2151339	3	6.94	NA	NA	NA	ND					no
chr1	156461491	156450712	156536762	86050	6	6.93	6.36016	3.31474	1.91875	0.148124			likely artifact		no
chr3	126185051	126108430	126241482	133052	2	6.93	6.3459	NA	NA	ND					no
chr1	2164686	2130655	2232418	101763	5	6.92	NA	NA	NA	ND			likely artifact		no
chr12	110011610	109957507	110035689	78182	1	6.92	19.1364	14.5758	1.31288	0.387251					no
chr14	105954486	105947824	105956185	8361	1	6.92	NA	NA	NA	ND					no
chr19	2476071	2475139	2579360	104221	5	6.92	12.1464	15.1606	0.801186	0.482604			likely artifact		no
chr15	41199251	41198816	41206632	7816	1	6.91	NA	NA	NA	ND	CTGAGCCCTGTGCCCTC	43			no
chr2	233704466	233533670	233717980	184310	1	6.9	25.5062	17.7693	1.43541	0.089307	ATGAACTTTCTGGCCTT	-66			no
chr2	233940231	233717980	234160097	442117	5	6.9	9.26975	11.5444	0.802966	ND			likely artifact		no
chr3	140553141	140272123	140582653	310530	1	6.9	5.61063	NA	NA	ND	CTGCCCTCCTTGACCTC	-69			no
chr12	98909891	98884960	98910173	25213	2	6.89	10.7685	5.03171	2.14013	0.0748111					no
chr6	139691281	139690965	140216680	525715	2	6.89	8.08106	7.29692	1.10746	ND					no
chr7	41921511	41736392	41980736	244344	1	6.89	40.8216	36.9679	1.10424	0.659475					no
chr1	200857995	200773905	200885717	111812	1	6.88	41.9027	33.8089	1.2394	0.340841					no
chr16	89835371	89772348	89883527	111179	3	6.87	NA	NA	NA	ND	CAGTCCCCACTCACCCC	6			no
chr17	74732346	74710894	74812975	102081	2	6.87	NA	NA	NA	ND					no
chr18	76960730	75362734	77138918	1776184	2	6.87	NA	NA	NA	ND					no
chr19	10602995	10594515	10603014	8499	1	6.87	NA	NA	NA	ND					no
chr19	15484031	15374907	15530070	155163	2	6.87	25.9504	27.1439	0.956029	0.79861					no
chr19	46272816	46196929	46273499	76570	1	6.87	13.898	19.3964	0.716528	0.216728					no
chr2	234142560	233717980	234160097	442117	5	6.87	38.5868	36.6133	1.0539	0.749564			likely artifact		no
chr22	37696896	37656876	37711200	54324	5	6.87	9.53468	5.5034	1.73251	0.432951			likely artifact		no
chr22	46495561	46432496	46510181	77685	30	6.87	NA	NA	NA	ND			likely artifact		no
chr22	50714676	50714642	50765308	50666	4	6.87	NA	NA	NA	ND			likely artifact		no
chr3	52282711	52271914	52325652	53738	1	6.87	NA	NA	NA	ND					no
chr4	184285201	184183747	184319988	136241	1	6.87	NA	NA	NA	ND					no
chr5	149060971	149060955	149088992	28037	1	6.87	27.7621	20.4629	1.3567	0.159982	TTCAACTCCATGACCTT	56			no
chr7	73630731	73621296	73808887	187591	2	6.87	NA	NA	NA	ND					no
chr11	62432786	62413798	62448611	34813	1	6.85	10.1229	6.26044	1.61696	0.194025					no
chr16	2200446	2190818	2245073	54255	2	6.85	NA	NA	NA	ND					no
chr1	974291	968581	976142	7561	1	6.83	8.37115	11.0315	0.758838	0.47952					no
chr1	9923985	9883184	9927309	44125	1	6.83	7.03593	NA	NA	ND	AAGCCCTCGCTGACCCC	-22			no
chr1	155163376	155163358	155163420	62	1	6.83	16.8089	12.2402	1.37326	0.33354					no
chr1	241774886	241774666	241791248	16582	1	6.83	10.9008	8.93013	1.22068	0.574359	GTGAACTTGCTTACCCC	0			no
chr10	70860306	70853202	70883337	30135	7	6.83	NA	NA	NA	ND			likely artifact		no
chr10	126849856	126833627	128154724	1321097	1	6.83	NA	NA	NA	ND					no
chr11	46402321	46400769	46404885	4116	1	6.83	NA	NA	NA	ND					no
chr11	67770830	67723319	67858486	135167	3	6.83	15.5728	10.5677	1.47362	0.268999					no
chr14	23398596	23369857	23399965	30108	1	6.83	16.0127	16.2645	0.984521	0.917138					no
chr14	105393076	105363228	105399855	36627	1	6.83	21.6483	19.1564	1.13008	0.718366					no
chr15	74922811	74913782	74924472	10690	2	6.83	NA	NA	NA	ND					no
chr16	11457456	11450883	11465640	14757	1	6.83	17.0056	7.13619	2.38301	ND	ATGAACTGAGTCACCCT	-43			no
chr16	30198521	30124614	30198585	73971	2	6.83	NA	NA	NA	ND	ATGAGCCTCCTGCCCTC	67			no
chr16	46953031	46942984	46963771	20787	1	6.83	7.45005	NA	NA	ND	CTGCCCTCCCTGACCTC	61			no
chr16	85558655	85543493	85562559	19066	1	6.83	11.569	9.93853	1.16406	0.624824					no
chr17	42687706	42626349	42714078	87729	1	6.83	13.1493	14.1132	0.931699	0.821078					no
chr17	56359245	56354762	56372944	18182	2	6.83	13.8854	8.97811	1.54658	0.21274					no
chr17	80199266	80194518	80202339	7821	6	6.83	12.1766	7.73834	1.57355	0.243668			likely artifact		no
chr19	823916	770637	861768	91131	23	6.83	17.6349	14.8067	1.19101	0.698907			likely artifact		no
chr19	1107081	1103931	1113057	9126	2	6.83	NA	NA	NA	ND					no
chr19	19083820	19052321	19097620	45299	1	6.83	10.117	11.0589	0.914831	0.810579					no
chr19	47287911	47270102	47289916	19814	2	6.83	22.9558	17.1738	1.33667	0.4267					no
chr19	54606195	54534672	54672386	137714	2	6.83	14.5024	14.8285	0.978008	0.941232					no
chr19	54973436	54735725	54992405	256680	3	6.83	NA	NA	NA	ND					no
chr19	55973331	55895061	55979097	84036	2	6.83	10.5793	9.63391	1.09813	0.648248					no
chr2	74685351	74682247	74702437	20190	2	6.83	13.9829	14.7607	0.947302	0.844738					no
chr2	173150131	173065413	173327155	261742	1	6.83	10.3496	9.23423	1.12079	0.727431	CCGCACTCACTGACCTT	48			no
chr20	10485825	10408077	11524672	1116595	1	6.83	NA	NA	NA	ND	ATGAACCTGCTCACATT	-31			no
chr20	44171001	44115725	44174901	59176	1	6.83	NA	NA	NA	ND					no
chr22	37699936	37656876	37711200	54324	5	6.83	9.71178	8.32639	1.16639	0.69747			likely artifact		no
chr22	40395611	40339977	40420932	80955	1	6.83	9.91042	8.50127	1.16576	0.786954					no
chr3	138552626	138418525	138553335	134810	1	6.83	8.46323	7.85915	1.07686	0.844096					no
chr4	109502726	109493878	109756000	262122	2	6.83	29.2756	30.7012	0.953566	0.830726	TTAACCTCACTGGCCTC	-7			no
chr5	132583451	132447242	132583648	136406	1	6.83	NA	NA	NA	ND	CTAAACCCAGTGACCTT	-6			no
chr5	180668746	180586948	180915259	328311	4	6.83	6.72531	2.80735	2.3956	0.0561325			likely artifact		no
chr6	41506640	41431436	41549888	118452	1	6.83	26.5782	25.3251	1.04948	0.896891	ATGACCTCATTTCACCT	18			no
chr6	45389656	45387441	45468880	81439	2	6.83	5.83837	5.68759	1.02651	ND					no
chr8	42482711	42270043	42529395	259352	1	6.83	89.2501	81.7836	1.09129	0.527251					no
chr8	42775940	42660783	42928828	268045	1	6.83	13.6033	19.9052	0.683403	0.132097					no
chr8	42958885	42948670	43131454	182784	1	6.83	20.3318	26.4541	0.768567	0.102962					no
chr8	142129721	142122476	142171179	48703	1	6.83	81.3508	70.3227	1.15682	0.31573	AGGCACTCTCTGCACCT	43			no
chr11	72452961	72437091	72487762	50671	1	6.82	17.6915	14.6496	1.20764	0.559365	ACAGACCCAGTGACACC	-73			no
chr16	54316356	53807357	54667989	860632	7	6.82	NA	NA	NA	ND					no
chr19	3435130	3429681	3440036	10355	1	6.82	9.82967	11.1795	0.879256	0.657358					no
chr22	46481391	46432496	46510181	77685	30	6.82	NA	NA	NA	ND					no
chr4	1729430	1727950	1731483	3533	1	6.82	20.3971	15.286	1.33436	0.294756					no
chr1	45242346	45205368	45251324	45956	3	6.8	NA	NA	NA	ND					no
chr13	31040071	30909389	31376982	467593	1	6.8	10.4644	11.8353	0.884168	0.503745					no
chr19	1272366	1268891	1279700	10809	4	6.8	NA	NA	NA	ND					no
chr8	145655290	145638803	145673820	35017	2	6.8	15.4432	12.4403	1.24138	0.570181					no
chr1	206914616	206912739	206926680	13941	1	6.78	NA	NA	NA	ND					no
chr1	236029801	235894985	236135243	240258	4	6.78	22.6072	23.1854	0.975062	0.922477			likely artifact		no
chr6	159421205	159393639	159429600	35961	1	6.78	20.6703	18.6559	1.10798	0.428783					no
chr11	65198371	65195010	65200756	5746	2	6.77	NA	NA	NA	ND					no
chr11	74972926	74968163	74991331	23168	1	6.77	NA	NA	NA	ND					no
chr1	153571181	153556499	153588952	32453	1	6.76	72.0823	63.5344	1.13454	0.35911					no
chr11	62406510	62388994	62413173	24179	1	6.76	NA	NA	NA	ND					no
chr17	75441840	75426338	75491132	64794	1	6.76	5.90866	8.25357	0.715892	0.469116					no
chr12	121733991	121668253	121734953	66700	1	6.75	NA	NA	NA	ND					no
chr13	49153266	49067148	49169950	102802	1	6.75	45.6698	38.0383	1.20063	0.22157					no
chr16	85649676	85649674	85649835	161	1	6.75	24.2748	21.6857	1.11939	0.689392	CAAGCCCCTTTGAACTC	-33			no
chr19	39204385	39184431	39220437	36006	1	6.75	NA	NA	NA	ND					no
chr2	62702510	62684285	63002511	318226	1	6.75	NA	NA	NA	ND					no
chr20	1793995	1484495	1946568	462073	1	6.75	NA	NA	NA	ND	CTGACCTCAGTGACCCG	-25			no
chr3	120351511	120280383	120514173	233790	1	6.75	NA	NA	NA	ND					no
chr3	187607815	187460061	187635231	175170	2	6.75	NA	NA	NA	ND	GGGAACTCCCTGACCCC	-74			no
chr6	26032241	26003700	26056942	53242	2	6.75	5.76408	NA	NA	ND					no
chr1	204430955	204415674	204463907	48233	1	6.74	NA	NA	NA	ND	CTGAACCCACTCACCCC	-16			no
chr6	31607466	31588318	31620753	32435	2	6.74	NA	NA	NA	ND					no
chr16	2264975	2258839	2301457	42618	2	6.73	22.5116	18.2071	1.23642	0.504598					no
chr4	24975650	24689249	24981903	292654	1	6.72	6.93505	7.50831	0.92365	0.700008					no
chr6	32942421	32935435	32951020	15585	4	6.71	13.6969	14.0364	0.975813	0.916832					no
chr10	73509011	73500036	73521443	21407	2	6.7	12.5636	8.83366	1.42225	0.0571271					no
chr12	45594755	45564654	45782527	217873	2	6.7	28.5256	32.5818	0.875508	0.623096	TTGAACTTTTTGATCTT	-42			no
chr3	150264456	150215620	150301868	86248	1	6.7	18.2529	13.8731	1.3157	0.353201	TCGGCCCTGGTGAACTC	-67			no
chr9	127619056	127618113	127908729	290616	2	6.7	NA	NA	NA	ND					no
chr16	30382205	30382104	30392886	10782	1	6.69	12.4064	14.8735	0.834128	0.52573					no
chr22	37258865	37252584	37373533	120949	1	6.69	16.2841	15.8836	1.02521	0.935502	CTGAACCCTGTACCCCA	72			no
chr1	153511080	153505839	153540959	35120	2	6.68	5.02408	NA	NA	ND	CTGCCCTCATTAACCTC	13			no
chr1	154426491	154379173	154452395	73222	2	6.68	NA	NA	NA	ND					no
chr1	183441171	183439425	183441633	2208	1	6.68	5.04746	4.30538	1.17236	ND					no
chr14	50052801	39837632	50320685	10483053	1	6.68	15.1574	16.5869	0.913819	0.593322					no
chr16	66586556	66519632	66623520	103888	1	6.68	17.0106	10.3233	1.64779	ND					no
chr16	67840626	67840445	67850406	9961	1	6.68	16.7584	9.83011	1.7048	0.0676485					no
chr19	41825066	41816515	41827837	11322	1	6.68	NA	NA	NA	ND					no
chr20	21864196	21789784	22228629	438845	1	6.68	NA	NA	NA	ND					no
chr4	81287306	81287301	81911096	623795	1	6.68	NA	NA	NA	ND					no
chr12	65845231	65707732	65950476	242744	1	6.67	11.2832	15.0097	0.751725	0.0521587	GTGAACTCTATGAACTT	-34			no
chr6	144888571	144636562	144903111	266549	1	6.67	22.9335	17.0645	1.34393	0.29544					no
chr1	155947531	155913085	155959209	46124	9	6.66	NA	NA	NA	ND			likely artifact		no
chr15	78747571	78731044	78910790	179746	1	6.66	25.1866	18.7773	1.34133	0.148161	AGAACCTCTCTGATCCC	95			no
chr4	184105125	183997950	184170826	172876	1	6.66	22.2729	17.7876	1.25215	0.370263	ATGTACTCAATGCCACT	32			no
chr4	1187196	1161102	1208916	47814	1	6.64	NA	NA	NA	ND					no
chr4	154409726	154387143	154464145	77002	1	6.64	16.319	10.5144	1.55205	0.10659					no
chr9	74526066	74434219	74640129	205910	1	6.64	16.6204	18.5468	0.896129	0.619755					no
chr15	55557976	55514194	55582442	68248	1	6.63	NA	NA	NA	ND					no
chr16	85646586	85644478	85649674	5196	2	6.63	8.08614	5.24637	1.54128	ND					no
chr16	89796936	89772348	89883527	111179	3	6.63	NA	NA	NA	ND					no
chr6	149594605	149517356	149751277	233921	1	6.63	25.4498	22.6847	1.12189	0.672459					no
chr1	247597516	247555409	247650459	95050	4	6.62	NA	NA	NA	ND	ACGCCCTCGGTGACTTC	16			no
chr10	868986	835486	1156418	320932	3	6.61	9.07905	10.4979	0.864841	0.544612					no
chr14	100532676	100491758	100574728	82970	4	6.61	27.4417	24.8285	1.10525	0.743895	CCAACCTCGTTAAACCC	53	likely artifact		no
chr22	50967881	50946909	51001402	54493	4	6.61	NA	NA	NA	ND					no
chr3	156806871	156799803	156846951	47148	1	6.61	9.41268	NA	NA	ND	ACGTCCTCCGTGACCTT	-26			no
chr7	5460851	5437409	5490499	53090	3	6.61	NA	NA	NA	ND					no
chr7	128588611	128580361	128591232	10871	1	6.61	7.11042	NA	NA	ND					no
chr9	131769136	131690617	131894080	203463	2	6.61	NA	NA	NA	ND					no
chr5	88123256	88020012	89735512	1715500	2	6.6	41.6121	39.1516	1.06284	0.723269					no
chr20	58327276	58326346	58327422	1076	1	6.59	16.4706	19.099	0.862383	0.469514					no
chr1	44350421	44229348	44374843	145495	5	6.58	NA	NA	NA	ND			likely artifact		no
chr16	29816315	29801914	29827522	25608	4	6.58	6.6702	1.9636	3.39692	ND			likely artifact		no
chr19	832140	770637	861768	91131	23	6.58	NA	NA	NA	ND					no
chr4	157836835	157763237	158913425	1150188	1	6.58	6.58478	NA	NA	ND	AGGAACCCACTGAACTC	-30			no
chr9	130624836	130588008	130631330	43322	1	6.58	8.79147	6.87789	1.27822	0.639783					no
chr19	4061796	3986366	4085257	98891	4	6.57	NA	NA	NA	ND			likely artifact		no
chr19	4430416	4414500	4558155	143655	4	6.57	25.7493	33.631	0.765642	0.21647			likely artifact		no
chr3	122833495	122514183	122977871	463688	1	6.57	16.8449	16.3472	1.03044	0.922514					no
chr11	61594836	61584818	61638645	53827	3	6.56	11.1558	6.62674	1.68346	0.29634					no
chr11	134610600	134527902	134738522	210620	1	6.56	NA	NA	NA	ND					no
chr15	77296641	77159277	77316807	157530	1	6.56	46.8633	30.7414	1.52443	0.120789					no
chr16	54225276	53807357	54667989	860632	7	6.56	NA	NA	NA	ND	CTGAACTCAATGACTTA	-25	likely artifact		no
chr5	175970711	175965631	175997517	31886	1	6.56	NA	NA	NA	ND	GCAGCCTCCGTGACCTT	-21			no
chr1	68152066	68027785	68154706	126921	1	6.55	10.1311	NA	NA	ND					no
chr1	172845611	172795734	173171483	375749	1	6.55	NA	NA	NA	ND					no
chr1	226270686	226252401	226308807	56406	1	6.55	6.82187	5.7137	1.19395	ND					no
chr10	70850945	70764811	70853051	88240	4	6.55	NA	NA	NA	ND			likely artifact		no
chr13	51252776	50698470	51375900	677430	1	6.55	17.7348	15.5142	1.14314	0.506709	TTCAACCCCCTGAACCT	-35			no
chr15	95157295	94867649	95569688	702039	1	6.55	NA	NA	NA	ND	ATAAACTTAATGAACTT	-53			no
chr2	201983560	201983440	202023235	39795	1	6.55	6.2209	NA	NA	ND					no
chr1	212671396	212650854	212742511	91657	1	6.53	14.7341	14.0676	1.04738	0.870409					no
chr11	64864485	64864289	64877914	13625	1	6.51	9.37462	NA	NA	ND	TTGAACCTAGTAACCCC	51			no
chr12	55378261	55353197	55387200	34003	1	6.51	12.5322	10.2692	1.22036	0.549083	CTGAACTCATTCAACTG	-78			no
chr12	58139686	58130841	58150719	19878	1	6.51	NA	NA	NA	ND					no
chr15	31508006	31507973	31508061	88	1	6.51	NA	NA	NA	ND					no
chr15	58540880	58520315	59249724	729409	1	6.51	11.0617	19.1782	0.576787	0.548837					no
chr17	79677446	79660803	79679463	18660	3	6.51	11.9328	16.6151	0.71819	0.247239					no
chr17	80204886	80202339	80255825	53486	4	6.51	NA	NA	NA	ND			likely artifact		no
chr19	1856566	1853486	1864494	11008	2	6.51	8.96845	6.73921	1.33079	0.479595					no
chr19	4716001	4679284	4730681	51397	1	6.51	8.42056	NA	NA	ND	ATGGCCGCAGTGACCCA	-13			no
chr19	54641321	54534672	54672386	137714	2	6.51	18.6623	19.045	0.979904	0.952334					no
chr2	63279641	63029867	63306195	276328	9	6.51	NA	NA	NA	ND	GGGCACCAAGTGAACCT	-88			no
chr20	61200546	61195913	61300024	104111	2	6.51	12.3548	8.35092	1.47946	0.621861					no
chr3	46263120	46249634	46318174	68540	1	6.51	20.2342	17.8477	1.13372	0.65993					no
chr3	197678396	197670185	198022429	352244	2	6.51	NA	NA	NA	ND					no
chr7	119865	1	362004	362004	4	6.51	14.3535	9.5607	1.5013	0.267753	GGGAGCCCCGTGACCCC	101	likely artifact		no
chr7	98978240	98963344	98984579	21235	1	6.51	11.318	13.7092	0.825574	ND					no
chr8	141555421	141520992	141646201	125209	2	6.51	NA	NA	NA	ND					no
chr9	1349771	1009334	2857961	1848627	2	6.51	32.1962	32.3543	0.995114	0.973701	CAGAACCCTGTGCACTT	-3			no
chr16	85945471	85922799	86021149	98350	12	6.5	NA	NA	NA	ND			likely artifact		no
chr16	3019576	3012202	3053762	41560	2	6.49	11.8833	8.31035	1.42994	ND					no
chr17	80205156	80202339	80255825	53486	4	6.49	NA	NA	NA	ND			likely artifact		no
chr3	135915326	135794453	136110740	316287	3	6.49	16.0994	13.9498	1.15409	0.633666					no
chr5	179035561	178921499	179049612	128113	3	6.49	NA	NA	NA	ND					no
chr1	43031921	42977896	43043767	65871	1	6.48	14.8709	8.92047	1.66705	0.161823	ATGGACTCTTTGAACTT	42			no
chr8	29632021	29505193	29908759	403566	1	6.48	12.9506	11.1807	1.1583	0.572409					no
chr6	35436991	35436164	35464680	28516	3	6.47	NA	NA	NA	ND			likely artifact		no
chr19	3980206	3953892	3986348	32456	2	6.46	NA	NA	NA	ND					no
chr17	41150756	41150326	41176575	26249	2	6.45	14.2687	10.8333	1.31711	0.33123					no
chr22	29191450	28996975	29225501	228526	1	6.45	NA	NA	NA	ND					no
chr6	43215416	43197440	43231367	33927	2	6.45	10.2462	9.48451	1.08031	ND					no
chr7	1196980	1183965	1209641	25676	1	6.45	0	6.0985	0	ND					no
chr7	98997845	98984925	99229458	244533	1	6.45	NA	NA	NA	ND	TTGCCCTCCATTCCCCT	-60			no
chr9	86571131	86553004	86788193	235189	2	6.45	11.886	10.4979	1.13222	0.540044					no
chr9	140136361	140131229	140157021	25792	1	6.45	33.1441	19.9204	1.66383	0.0414774					no
chr4	53578741	53537151	53849705	312554	1	6.43	15.1972	12.5288	1.21298	0.508704					no
chr6	46657506	46594216	46749583	155367	1	6.43	8.71928	NA	NA	ND	CTGAACCTGATGACCTT	-69			no
chr17	46018666	45973638	46024347	50709	1	6.42	13.725	12.2407	1.12126	0.67822					no
chr17	72734646	72733221	72738526	5305	1	6.42	6.85105	NA	NA	ND	CTGACCTTGTTGCCCTG	-50			no
chr18	74164251	74138850	74400950	262100	5	6.42	NA	NA	NA	ND			likely artifact		no
chr19	1068186	1044791	1103931	59140	5	6.42	NA	NA	NA	ND					no
chr22	31741515	31709181	31952729	243548	1	6.42	NA	NA	NA	ND					no
chr5	139050640	139027696	139069699	42003	4	6.42	NA	NA	NA	ND			likely artifact		no
chr9	97411910	97375683	97443904	68221	1	6.42	28.4419	20.4789	1.38884	0.335436	CTCAACTGTGTGACCTT	10			no
chr11	33891151	33879651	33959424	79773	3	6.41	20.8146	12.4134	1.67678	0.110109	GCCCCCTCTCTGCCCTC	82			no
chr13	92001191	91965515	92001415	35900	1	6.41	NA	NA	NA	ND					no
chr19	861731	770637	861768	91131	23	6.41	NA	NA	NA	ND					no
chr19	55898635	55895061	55979097	84036	2	6.41	NA	NA	NA	ND					no
chr5	1498851	1480024	1595073	115049	1	6.41	8.68253	8.09254	1.07291	0.733736					no
chr6	125622836	125435607	125632392	196785	1	6.41	4.64401	NA	NA	ND					no
chr1	206853301	206845401	206897840	52439	1	6.4	38.3435	37.2719	1.02875	0.842272	GTGCCCTCCGTGCCCTC	-22			no
chr1	50883391	50834309	51169692	335383	3	6.39	NA	NA	NA	ND					no
chr18	22930676	22756676	23412112	655436	4	6.39	NA	NA	NA	ND			likely artifact		no
chr19	2546730	2475139	2579360	104221	5	6.39	10.6649	9.27957	1.14929	ND			likely artifact		no
chr3	119528056	119107931	119611052	503121	1	6.39	NA	NA	NA	ND	TCGACCTCTTTGCCCCC	11			no
chr7	44605451	44574199	44605454	31255	1	6.39	NA	NA	NA	ND					no
chr1	67395715	67231100	67461421	230321	1	6.38	4.41826	NA	NA	ND					no
chr12	7067981	7055989	7070523	14534	4	6.38	NA	NA	NA	ND	CTGCACCCACTGCCTCT	64	likely artifact		no
chr15	64445741	64361711	64445777	84066	1	6.38	6.03006	4.15742	1.45043	ND	TGGCCCCTGCTGCCCCC	-65			no
chr5	17141481	17133092	17189713	56621	1	6.38	12.7501	7.81928	1.6306	0.21457	TCCCCCCTCATGACCTC	-17			no
chr7	27229001	27200928	27235982	35054	12	6.38	5.96371	5.24637	1.13673	ND			likely artifact		no
chr7	155089811	155082707	155137484	54777	1	6.38	NA	NA	NA	ND	GTGAACTTGATGACCCC	18			no
chr9	137299196	137036245	137334318	298073	1	6.38	27.1887	20.7281	1.31168	0.17808					no
chr8	58361911	58333300	58909771	576471	1	6.37	19.746	3.77932	5.22475	0.209793	TTAACCCTGCTGAACTA	-45			no
chr12	121766290	121734953	121881247	146294	1	6.35	NA	NA	NA	ND					no
chr21	45358975	45358862	45359088	226	1	6.35	NA	NA	NA	ND					no
chr3	17835110	17687086	17882843	195757	1	6.35	NA	NA	NA	ND					no
chr11	46368691	46344155	46368920	24765	2	6.34	NA	NA	NA	ND			likely artifact		no
chr11	72949146	72948324	72951985	3661	1	6.34	NA	NA	NA	ND	ATGAACTGCATGACATC	-58			no
chr12	110906721	110888447	110906931	18484	1	6.34	20.5704	8.5985	2.39232	0.0338543	CTGGCCCCGGTGCCCTC	62			no
chr22	39707816	39707068	39887997	180929	2	6.34	NA	NA	NA	ND					no
chr8	21767106	21670241	21772744	102503	3	6.34	26.1156	22.9393	1.13846	0.597387					no
chr16	77880325	77827765	78004631	176866	1	6.33	NA	NA	NA	ND	CTGAACCCTTTGACCTC	-61			no
chr17	80197641	80194518	80202339	7821	6	6.33	NA	NA	NA	ND					no
chr3	108308181	108271380	108381321	109941	1	6.33	4.1082	NA	NA	ND					no
chr5	180663176	180586948	180915259	328311	4	6.33	NA	NA	NA	ND	GAGACCCCACTACCCTT	-68	likely artifact		no
chr6	149004326	148899437	149067665	168228	1	6.33	64.8125	65.4757	0.98987	0.915226	TGGCACTCTGTGACCTC	25			no
chr1	235917771	235894985	236135243	240258	4	6.32	9.99256	6.44724	1.5499	ND	GAGAACCGCTTGAACCC	43			no
chr3	157822110	157809546	158031130	221584	3	6.32	NA	NA	NA	ND					no
chr11	67044861	67044536	67056583	12047	8	6.31	4.90204	5.29582	0.925644	ND			likely artifact		no
chr14	20929916	20795719	20999808	204089	2	6.31	10.0125	8.26434	1.21153	0.663294					no
chr21	36242726	36118187	36262588	144401	6	6.31	NA	NA	NA	ND			likely artifact		no
chr10	125979016	125754294	126078076	323782	1	6.29	6.2223	2.2929	2.71372	0.0136526					no
chr2	20102205	20063492	20155463	91971	2	6.29	7.06337	NA	NA	ND	GTGGCCCTTGTGAACTA	32			no
chr11	61560905	61559659	61564880	5221	1	6.28	NA	NA	NA	ND					no
chr14	105532265	105512244	105553667	41423	1	6.28	43.9639	35.8109	1.22767	0.307272					no
chr17	56383216	56382060	56385561	3501	1	6.28	NA	NA	NA	ND					no
chr22	17581766	17556103	17639656	83553	4	6.28	5.05581	NA	NA	ND			likely artifact		no
chr10	53511826	53269701	53975666	705965	1	6.27	NA	NA	NA	ND					no
chr12	109831686	109824710	109831740	7030	1	6.27	NA	NA	NA	ND					no
chr17	62982245	62935203	63090130	154927	1	6.27	25.524	31.6006	0.807708	0.377012					no
chr19	828751	770637	861768	91131	23	6.27	NA	NA	NA	ND	CTCCCCCATCTGACCCC	-41	likely artifact		no
chr2	286425	246528	529868	283340	1	6.27	NA	NA	NA	ND					no
chr4	1228586	1208916	1345808	136892	1	6.27	NA	NA	NA	ND					no
chr7	213166	1	362004	362004	4	6.27	16.0887	15.8836	1.01291	0.96746			likely artifact		no
chrX	30575515	30522634	30588860	66226	2	6.27	NA	NA	NA	ND					no
chrX	153169916	153051443	153189888	138445	1	6.27	NA	NA	NA	ND					no
chr12	6646926	6574967	6663256	88289	1	6.26	NA	NA	NA	ND					no
chr14	75359921	75328059	75372553	44494	1	6.26	18.4763	13.8014	1.33873	0.0672615					no
chr14	77873241	77786897	78328512	541615	1	6.26	23.3699	14.3762	1.62559	0.308217					no
chr19	4432275	4414500	4558155	143655	4	6.26	12.8993	8.03654	1.60508	0.226406			likely artifact		no
chr19	16229651	16222259	16293697	71438	5	6.26	20.4914	14.6496	1.39877	0.0101429			likely artifact		no
chr19	33793515	33793464	33802509	9045	1	6.26	NA	NA	NA	ND			likely artifact		no
chr19	50002066	49993242	50004862	11620	3	6.26	NA	NA	NA	ND					no
chr21	36199831	36118187	36262588	144401	6	6.26	15.2523	8.25369	1.84794	0.171958			likely artifact		no
chr22	46492321	46432496	46510181	77685	30	6.26	NA	NA	NA	ND			likely artifact		no
chr7	5468246	5437409	5490499	53090	3	6.26	5.02408	6.26022	0.80254	ND			likely artifact		no
chr7	27211296	27200928	27235982	35054	12	6.26	NA	NA	NA	ND					no
chr7	97760975	97736280	97795748	59468	1	6.26	20.5547	16.3845	1.25452	0.491025					no
chr17	80202361	80202339	80255825	53486	4	6.25	NA	NA	NA	ND			likely artifact		no
chr6	15595846	15491557	15623928	132371	1	6.25	8.95248	4.56644	1.96049	ND	TTGGCCTCTGTGACCTC	-9			no
chr11	64884436	64880311	64885236	4925	1	6.23	17.0752	17.6496	0.967453	0.908302					no
chr11	72915616	72896548	72947954	51406	1	6.23	36.3562	32.374	1.12301	0.539937					no
chr16	1820711	1463965	1823456	359491	5	6.23	NA	NA	NA	ND			likely artifact		no
chr17	73235106	73235077	73236648	1571	1	6.23	NA	NA	NA	ND					no
chr19	6590940	6517091	6632214	115123	1	6.23	10.8714	9.45336	1.15001	0.666664	CTGGCCTCTTTGTACCC	63			no
chr19	16230131	16222259	16293697	71438	5	6.23	NA	NA	NA	ND			likely artifact		no
chr19	50426746	50393685	50441102	47417	1	6.23	7.75866	7.73834	1.00263	0.99485					no
chr3	71631611	71056314	71635935	579621	2	6.23	NA	NA	NA	ND					no
chr3	128337116	128272954	128399888	126934	1	6.23	15.0546	13.8185	1.08945	0.808127	ACCAACCCTCTGCCCCC	-17			no
chr10	30509291	30287889	30530427	242538	1	6.21	11.9721	13.1482	0.91055	0.806324					no
chr22	46467586	46432496	46510181	77685	30	6.21	NA	NA	NA	ND			likely artifact		no
chr5	169706051	169701607	169765649	64042	1	6.21	22.7164	23.1202	0.982536	0.901	CTGCCCCCACTCAGCTC	-74			no
chr6	36721436	36718087	36726691	8604	1	6.21	59.8237	49.8926	1.19905	0.33405					no
chr6	143718740	143658902	143748547	89645	1	6.21	NA	NA	NA	ND	ATGAACCCAGTGACCTC	-3			no
chr21	36238440	36118187	36262588	144401	6	6.19	16.1245	19.8439	0.812563	0.371237					no
chr1	31213841	31202814	31250527	47713	2	6.18	5.07519	7.29019	0.696167	ND					no
chr1	32410326	32405619	32423555	17936	1	6.18	5.84373	10.8332	0.539429	0.0393817					no
chr19	806976	770637	861768	91131	23	6.18	NA	NA	NA	ND			likely artifact		no
chr19	839496	770637	861768	91131	23	6.18	NA	NA	NA	ND			likely artifact		no
chr19	33790201	33739906	33793315	53409	6	6.18	NA	NA	NA	ND			likely artifact		no
chr21	45869886	45724924	45930429	205505	4	6.18	NA	NA	NA	ND			likely artifact		no
chr5	90458671	90397830	90479054	81224	1	6.18	8.60947	6.89654	1.24837	0.585361	CTGGCCCTGGTAACCTC	-31			no
chr8	141554111	141520992	141646201	125209	2	6.18	47.763	43.7836	1.09089	0.125358	GGGGCCTCCTTGCCCTT	-51			no
chr1	59988051	59823384	60164813	341429	3	6.17	NA	NA	NA	ND					no
chr21	46961421	46898475	46975076	76601	3	6.17	NA	NA	NA	ND	CTGGCCTGCCTGGCCTC	-15			no
chr1	155151676	155150052	155163324	13272	1	6.16	24.3564	23.0413	1.05708	0.780903	CTGGCCCTTCTGACCTT	-4			no
chr12	29944381	29705697	30214081	508384	1	6.16	NA	NA	NA	ND					no
chr19	50917976	50872229	50918620	46391	1	6.16	NA	NA	NA	ND					no
chr5	149825586	149815700	149838455	22755	2	6.16	NA	NA	NA	ND					no
chr11	95098406	94892128	95438696	546568	1	6.15	25.4741	31.0724	0.81983	0.282492					no
chr12	43090726	42876960	43448779	571819	1	6.15	10.4775	15.1416	0.691967	ND					no
chr19	800536	770637	861768	91131	23	6.15	NA	NA	NA	ND			likely artifact		no
chr3	50388890	50384927	50389207	4280	1	6.15	NA	NA	NA	ND					no
chr6	44222431	44214328	44225253	10925	1	6.15	NA	NA	NA	ND					no
chr8	48647776	48227988	48651643	423655	2	6.15	16.1498	12.0437	1.34093	0.274234					no
chr11	47396306	47395793	47400094	4301	2	6.14	NA	NA	NA	ND			likely artifact		no
chr19	867741	862076	872301	10225	1	6.14	NA	NA	NA	ND					no
chr22	46502071	46432496	46510181	77685	30	6.14	NA	NA	NA	ND			likely artifact		no
chr1	92930306	92715493	93214880	499387	11	6.13	NA	NA	NA	ND			likely artifact		no
chr1	228416541	228415191	228452838	37647	1	6.13	20.2936	16.7501	1.21155	0.573639	AGAAACTCTATGCCCCT	57			no
chr1	243891536	243639636	243911990	272354	3	6.13	77.37	43.4477	1.78076	0.177447					no
chr17	56362706	56354762	56372944	18182	2	6.13	24.2592	17.1855	1.41161	0.0139864					no
chr18	9641435	9575671	9684142	108471	1	6.13	NA	NA	NA	ND			likely artifact		no
chr2	197481970	197318328	197623562	305234	1	6.13	NA	NA	NA	ND					no
chr8	129890306	129666003	130694244	1028241	5	6.13	36.521	24.9244	1.46527	0.142124	ATGAACCCAGTCACTCA	-36			no
chr8	145749000	145747246	145757923	10677	3	6.13	NA	NA	NA	ND	CTCACCTCCATCACCTA	-36			no
chr1	239188806	237970253	239879777	1909524	1	6.12	30.8673	19.652	1.5707	0.199405	ATGACCTCACTGACCTA	6			no
chr8	121836976	121618067	121951478	333411	2	6.12	19.6896	20.6913	0.951585	0.792603	CCAACCCCAATGCCCCC	33			no
chr1	2161846	2130655	2232418	101763	5	6.1	NA	NA	NA	ND			likely artifact		no
chr1	87645721	87597586	87759040	161454	1	6.1	10.8865	7.81928	1.39227	0.653843	ATGCACTCTTTGCACCA	-39			no
chr1	175178556	175125126	175286580	161454	1	6.1	18.6175	27.6533	0.673247	0.118136	ATGAACCAGATAACCTT	19			no
chr22	32970661	32926224	33042399	116175	2	6.1	17.3744	17.4567	0.995285	0.995045					no
chr22	39917340	39910749	39925269	14520	2	6.1	3.18711	NA	NA	ND					no
chr6	146056610	145535819	146276093	740274	1	6.1	NA	NA	NA	ND					no
chr8	99306076	99182439	99370683	188244	1	6.1	8.18496	8.34255	0.98111	0.964079	TTGACCTCAGCCACCCG	-64			no
chr20	419391	412308	459708	47400	1	6.09	18.3612	13.484	1.36171	0.576721					no
chr1	109242781	109235377	109289156	53779	1	6.08	19.6961	16.3505	1.20462	0.236274					no
chr10	70821321	70764811	70853051	88240	4	6.08	5.88687	2.56992	2.29068	0.155882					no
chr11	131915606	131544088	132952810	1408722	2	6.08	27.1364	17.3086	1.5678	0.0478363	CCAAACTGTATGACCTC	18			no
chr14	20925186	20795719	20999808	204089	2	6.08	NA	NA	NA	ND	TTGACCTTCGCAACCCC	-81			no
chr14	100543150	100491758	100574728	82970	4	6.08	11.9575	14.2883	0.836877	0.458922	CCGCACTCTGTGGCCTC	50	likely artifact		no
chr15	31398841	31226404	31421670	195266	2	6.08	24.7084	14.8726	1.66134	0.0236254					no
chr15	91493105	91477682	91593252	115570	1	6.08	8.80124	7.73834	1.13736	ND					no
chr17	80189031	80163891	80194222	30331	3	6.08	NA	NA	NA	ND					no
chr18	12327171	12320835	12391563	70728	1	6.08	NA	NA	NA	ND					no
chr19	812126	770637	861768	91131	23	6.08	NA	NA	NA	ND			likely artifact		no
chr19	841125	770637	861768	91131	23	6.08	7.89295	NA	NA	ND			likely artifact		no
chr19	52011361	51976380	52015007	38627	1	6.08	12.3359	5.67244	2.17471	0.076851	GTGAACTCACTGACCTT	-20			no
chr2	43336506	43333416	43354377	20961	2	6.08	36.6176	31.4789	1.16324	0.387261	CCCAACTCAGTCACTCC	-72			no
chr2	85555445	85527755	85618572	90817	1	6.08	7.91495	11.6881	0.67718	ND	CTGCCCCTAGTGACCTC	2			no
chr2	128459286	128408634	128821222	412588	1	6.08	7.68448	7.29692	1.05311	ND					no
chr22	41841220	41800196	41913897	113701	1	6.08	5.39277	NA	NA	ND					no
chr22	46494801	46432496	46510181	77685	30	6.08	NA	NA	NA	ND			likely artifact		no
chr3	116528016	116490179	117438372	948193	1	6.08	15.1052	17.1855	0.87895	0.691214					no
chr3	184040781	184007529	184063547	56018	1	6.08	39.1872	32.845	1.1931	0.384907					no
chr4	154544126	154497514	154556296	58782	1	6.08	15.6528	12.2402	1.2788	0.169066					no
chr5	72112865	71907276	72114841	207565	1	6.08	NA	NA	NA	ND					no
chr5	140893421	140892333	140900268	7935	1	6.08	9.42775	8.39537	1.12297	0.800544					no
chr7	101499936	101459097	101500608	41511	1	6.08	22.7622	21.0368	1.08202	0.647025	TCGGCCTCCTTGACCTC	72			no
chr7	148281386	148273079	148445119	172040	1	6.08	19.5598	19.5532	1.00034	0.999089	CTCACCCCAGTCAACTC	-41			no
chr8	145016771	145013943	145024233	10290	2	6.08	6.68046	NA	NA	ND					no
chr16	2203921	2190818	2245073	54255	2	6.06	NA	NA	NA	ND					no
chr22	50361380	50324648	50431987	107339	3	6.05	4.4669	NA	NA	ND					no
chr16	56236856	56076070	56352288	276218	1	6.04	8.84228	8.35591	1.05821	0.822359	CTCCACCCAGTTCCCTC	-29			no
chr17	57448666	57407555	57517826	110271	1	6.04	NA	NA	NA	ND					no
chr17	56407536	56394934	56457429	62495	4	6.03	4.11844	NA	NA	ND	ATGCACCCCCTACCTCC	49			no
chr15	89912126	89904860	89942671	37811	4	6.02	NA	NA	NA	ND			likely artifact		no
chr17	56393596	56385728	56394897	9169	6	6.02	NA	NA	NA	ND	GAGCCCTCACTGCACCC	-1	likely artifact		no
chr3	187529615	187460061	187635231	175170	2	6.02	NA	NA	NA	ND	GTGTACCCAGTGACCCT	41			no
chr9	139417221	139383449	139438905	55456	1	6.02	4.09985	NA	NA	ND					no
chr1	3634631	3612375	3640944	28569	1	6.01	5.7839	NA	NA	ND					no
chr11	67049156	67044536	67056583	12047	8	6.01	NA	NA	NA	ND			likely artifact		no
chr11	94278236	94238069	94336241	98172	3	6.01	5.2891	7.73834	0.683492	0.105306					no
chr17	73310311	73285976	73319186	33210	2	6.01	45.2332	41.8255	1.08147	0.663654	CTGCCCTGAGTCACCCT	7			no
chr19	5694021	5687373	5774181	86808	3	6.01	NA	NA	NA	ND					no
chr3	49055191	49051735	49131797	80062	4	6.01	NA	NA	NA	ND					no
chr5	138857391	138848590	138893289	44699	7	6.01	NA	NA	NA	ND			likely artifact		no
chr6	68591031	64474429	69054020	4579591	9	6.01	2.35941	NA	NA	ND	GTGACCCCTGTGACTCA	-36			no
chr7	6464185	6388735	6475288	86553	1	6.01	10.6317	7.23098	1.4703	0.315885	GGCACCTGCTTGACCCC	73			no
chr8	38794406	38713848	38823094	109246	2	6.01	10.7542	16.343	0.658034	0.224856					no
chr16	30077296	30043733	30108027	64294	4	6	15.6762	12.2341	1.28135	0.635417					no
chr17	40177005	40115276	40177136	61860	2	6	4.5701	NA	NA	ND	GCCCACTTTGTGACCCA	-18			no
chr12	110782246	110777058	110793099	16041	2	5.99	NA	NA	NA	ND	CTGGCCTGCATGGCCTC	54			no
chr15	40588886	40575886	40590625	14739	1	5.99	NA	NA	NA	ND					no
chr3	49054096	49051735	49131797	80062	4	5.99	NA	NA	NA	ND			likely artifact		no
chr1	204332671	204330323	204332680	2357	1	5.98	3.2457	4.1385	0.784271	ND					no
chr12	66524871	66502910	68395292	1892382	1	5.98	12.3883	9.52374	1.30078	0.350141					no
chr13	46674546	46499767	46700793	201026	1	5.98	20.1736	14.8934	1.35453	0.239012	GTGATCTGACTGACCCT	-41			no
chr16	17352906	16288857	17639013	1350156	2	5.98	5.0987	NA	NA	ND					no
chr16	85588655	85587372	85589418	2046	1	5.98	NA	NA	NA	ND					no
chr19	1259446	1251710	1266921	15211	4	5.98	NA	NA	NA	ND					no
chr2	63278996	63029867	63306195	276328	9	5.98	NA	NA	NA	ND					no
chr3	18462486	18430827	19908554	1477727	2	5.98	NA	NA	NA	ND					no
chrX	12489970	11809624	12720545	910921	1	5.98	6.44533	NA	NA	ND	GTGAACTTTCTGACCCC	8			no
chr6	106612265	106534182	106749299	215117	1	5.97	13.6435	20.7458	0.657654	0.0850076	GTGAACTCTGTGGCCCT	29			no
chr1	31917696	31896093	31931581	35488	3	5.96	NA	NA	NA	ND	TTGAACCTGATAACCTA	-22			no
chr18	2654216	2547675	2766424	218749	1	5.96	8.12542	6.47133	1.2556	0.176713					no
chr19	2274241	2274189	2315956	41767	2	5.96	6.06505	NA	NA	ND					no
chr5	157009016	156904307	157095890	191583	1	5.96	34.4737	28.6935	1.20145	0.426425	ACCACCTCCGTGACCTT	-43			no
chr6	81159481	81048244	82463581	1415337	2	5.96	21.704	10.9278	1.98613	0.102115	ATGAACTCTATGAACTG	52			no
chr1	151254801	151224563	151273604	49041	1	5.95	20.5422	15.262	1.34597	0.192748	CTCAGCCCTGTGCCCCT	91			no
chr9	33143490	33104420	33225812	121392	2	5.94	31.8001	27.7683	1.14519	0.580982			likely artifact		no
chr1	9711961	9687495	9747304	59809	1	5.93	NA	NA	NA	ND					no
chr19	1361480	1315828	1371984	56156	1	5.93	NA	NA	NA	ND					no
chr2	10276441	10237898	10297562	59664	2	5.93	NA	NA	NA	ND					no
chr22	43533076	43486186	43627044	140858	2	5.93	NA	NA	NA	ND					no
chr6	74228981	74225714	74290255	64541	2	5.93	NA	NA	NA	ND					no
chr1	59942830	59823384	60164813	341429	3	5.92	10.0076	10.2089	0.980275	ND	TGAACCCTATTGATCCC	-23			no
chr10	22614486	22392815	22863246	470431	1	5.92	NA	NA	NA	ND	CTGCCCTCCCTGCATCC	-37			no
chr10	70853891	70853202	70883337	30135	7	5.92	NA	NA	NA	ND			likely artifact		no
chr13	50655131	50551053	50657283	106230	2	5.92	16.7375	14.6564	1.142	0.678737					no
chr14	51279981	51244812	51422381	177569	3	5.92	6.55989	8.18649	0.801307	ND					no
chr19	13944526	13944392	13973161	28769	2	5.92	NA	NA	NA	ND					no
chr19	33649120	33635102	33675470	40368	1	5.92	NA	NA	NA	ND	CTGCCCCCATTCACCTC	-5			no
chr9	95827171	95553316	95871800	318484	1	5.92	19.9744	14.8414	1.34585	0.348183	AAGACCCCAGTCACTTC	-3			no
chrX	153628306	153627417	153672776	45359	1	5.92	NA	NA	NA	ND					no
chr11	503401	449073	506363	57290	3	5.91	6.60536	NA	NA	ND					no
chr10	74094781	74089506	74097025	7519	2	5.89	6.09375	NA	NA	ND					no
chr11	67008731	66935695	67030465	94770	1	5.89	9.30039	6.45961	1.43978	ND					no
chr15	91433976	91429434	91445385	15951	3	5.89	NA	NA	NA	ND					no
chr22	46479236	46432496	46510181	77685	30	5.89	NA	NA	NA	ND			likely artifact		no
chr9	87925501	87873727	88123951	250224	1	5.89	NA	NA	NA	ND	CTGAACTCAATAACCCC	-38			no
chr19	33784501	33739906	33793315	53409	6	5.88	12.4118	17.8521	0.695259	0.292214			likely artifact		no
chr3	27525081	26753751	30054634	3300883	2	5.88	NA	NA	NA	ND					no
chr9	127618356	127618113	127908729	290616	2	5.88	NA	NA	NA	ND	CCCACCTCAGTGGCCCC	40			no
chr5	177895181	177888505	177978514	90009	2	5.87	7.79447	8.32639	0.936116	0.699829					no
chr17	77810941	77808726	77812635	3909	1	5.86	5.3146	NA	NA	ND					no
chr2	219100431	219051242	219122376	71134	1	5.86	NA	NA	NA	ND					no
chr7	114054951	113338682	115778431	2439749	3	5.86	5.44013	2.82055	1.92875	ND	TGAACCTTTGTCACCCC	-90			no
chr17	56387511	56385728	56394897	9169	6	5.85	NA	NA	NA	ND					no
chr2	232185926	232092214	232316812	224598	1	5.85	40.1794	38.0167	1.05689	0.871568					no
chr3	53196551	53148633	53230039	81406	2	5.85	NA	NA	NA	ND					no
chr11	68596261	68400667	68638128	237461	1	5.84	7.76681	8.18649	0.948735	ND					no
chr8	6286416	6283090	6429938	146848	1	5.84	10.5455	10.3736	1.01656	0.932547	TTGACCCTTTTCACCCT	-44			no
chr3	194408511	194403480	194544217	140737	1	5.83	3.18711	NA	NA	ND					no
chr6	31707951	31706038	31737378	31340	1	5.83	38.851	21.0109	1.84909	0.185267					no
chr1	54294771	54220707	54326660	105953	1	5.82	NA	NA	NA	ND					no
chr10	103907521	103874183	103929163	54980	1	5.82	NA	NA	NA	ND					no
chr17	56391716	56385728	56394897	9169	6	5.82	NA	NA	NA	ND					no
chr18	43267330	43245476	43271517	26041	1	5.82	11.9344	11.2085	1.06476	0.849035	TCCACCTCTTTAACCCC	24			no
chr19	662051	605579	663131	57552	1	5.82	8.88255	5.7238	1.55186	ND	CCACACCTACTGACTCC	82			no
chr19	1606625	1606060	1624807	18747	1	5.82	NA	NA	NA	ND					no
chr19	1813326	1812997	1826099	13102	1	5.82	14.7846	17.8235	0.829499	0.514317					no
chr19	8577740	8477837	8645523	167686	3	5.82	NA	NA	NA	ND					no
chr19	14554261	14542760	14578885	36125	2	5.82	NA	NA	NA	ND					no
chr2	47300546	47276644	47464749	188105	3	5.82	10.7748	10.3752	1.03851	0.957842					no
chr8	27318221	27312297	27319808	7511	2	5.82	NA	NA	NA	ND					no
chr9	71567116	71460275	71614491	154216	1	5.81	24.815	15.2611	1.62603	0.179343	CTGAACTGGTTGCCCTC	-30			no
chr1	45805636	45769831	45825275	55444	1	5.8	10.5413	9.38498	1.12321	0.565336					no
chr1	207588566	207578415	207672791	94376	1	5.8	27.8589	18.0347	1.54474	0.0285382	ATGACCTCCTTACCCCT	1			no
chr12	75874571	74806538	75920707	1114169	1	5.8	20.6989	18.2209	1.136	0.509922					no
chr16	1521560	1463965	1823456	359491	5	5.8	15.1792	11.6708	1.30062	0.436778			likely artifact		no
chr1	11810551	11809618	11834240	24622	1	5.79	NA	NA	NA	ND					no
chr11	126278821	126262288	126298584	36296	1	5.79	NA	NA	NA	ND			likely artifact		no
chr16	85954750	85922799	86021149	98350	12	5.79	NA	NA	NA	ND			likely artifact		no
chr16	88767601	88764483	88803776	39293	1	5.79	13.8497	4.7019	2.94556	0.00934011	GCGGCCCTTGTGACCTT	-35			no
chr17	17741486	17715749	17763504	47755	1	5.79	7.03593	NA	NA	ND	TTCTCCTCAGTGCCCCA	-57			no
chr17	79022871	79014741	79064538	49797	1	5.79	7.08709	NA	NA	ND					no
chr19	1384561	1384157	1438207	54050	1	5.79	NA	NA	NA	ND					no
chr4	6928631	6875889	6976400	100511	3	5.79	30.1563	34.4994	0.874111	0.475669	TTGTCCTCAGTGAATCA	68			no
chrX	38663866	38627623	38844799	217176	2	5.79	7.12723	NA	NA	ND					no
chrX	153192971	153189888	153212716	22828	1	5.79	6.06731	8.18649	0.741138	ND					no
chrX	153234166	153213111	153279185	66074	2	5.79	NA	NA	NA	ND					no
chr19	42580081	42539118	42596403	57285	1	5.78	14.2701	20.5621	0.693997	0.190251					no
chr8	119200306	118316753	119827410	1510657	2	5.78	9.22145	11.7826	0.782636	0.705362					no
chr10	65388551	64977112	65389372	412260	4	5.77	21.3801	20.305	1.05295	0.747242			likely artifact		no
chr10	102242845	102242594	102268521	25927	1	5.77	NA	NA	NA	ND	AAGTACTTGGTGACCCT	-32			no
chr11	33383111	33351641	33384058	32417	1	5.77	NA	NA	NA	ND					no
chr1	235099241	235013147	235247193	234046	6	5.76	48.9324	46.0461	1.06268	0.853718			likely artifact		no
chr11	13690026	13406448	13794249	387801	1	5.76	6.13894	4.38664	1.39946	0.183162					no
chr15	75081391	75074553	75092473	17920	2	5.76	33.9949	34.4426	0.987001	0.949403					no
chr1	92944926	92715493	93214880	499387	11	5.75	NA	NA	NA	ND			likely artifact		no
chr5	36689301	36507669	36693596	185927	1	5.75	NA	NA	NA	ND	ATGAACCTATTGAACTC	-3			no
chr19	8594760	8477837	8645523	167686	3	5.72	NA	NA	NA	ND					no
chr1	153518366	153505839	153540959	35120	2	5.7	14.4542	23.784	0.607729	0.231866					no
chr10	73513551	73500036	73521443	21407	2	5.7	15.489	15.8836	0.975158	0.89655	CCACACCTGTTGGCCTC	72			no
chr11	2949871	2934104	2949915	15811	1	5.7	NA	NA	NA	ND					no
chr11	65190231	65185327	65194248	8921	1	5.7	5.76363	NA	NA	ND					no
chr11	67045331	67044536	67056583	12047	8	5.7	15.968	13.28	1.2024	0.62614			likely artifact		no
chr12	46121456	45890231	46384767	494536	1	5.7	40.9964	39.5464	1.03667	0.814915					no
chr15	90380236	90345856	90404668	58812	1	5.7	7.83098	8.14839	0.961047	ND					no
chr15	90880176	90863656	90905441	41785	1	5.7	44.9759	45.7475	0.983132	0.921749					no
chr16	2014176	1993504	2053684	60180	2	5.7	15.227	14.6837	1.037	0.889071	CTGAACTTCATCATCCT	-8			no
chr16	2302011	2301457	2346726	45269	1	5.7	9.85142	7.29692	1.35008	ND					no
chr16	4741096	4733164	4743726	10562	1	5.7	12.6012	9.97851	1.26284	0.248583					no
chr16	85948551	85922799	86021149	98350	12	5.7	NA	NA	NA	ND			likely artifact		no
chr17	38529465	38519148	38555690	36542	1	5.7	NA	NA	NA	ND	ATAACCCCTGTGACCTG	-33			no
chr19	1207441	1194678	1221709	27031	2	5.7	NA	NA	NA	ND					no
chr19	3608646	3586569	3618617	32048	1	5.7	NA	NA	NA	ND					no
chr19	47221326	47208123	47224982	16859	1	5.7	6.09582	NA	NA	ND	CCGACCTCAGCTACCCC	52			no
chr2	25194361	25142817	25198513	55696	1	5.7	3.10742	13.0895	0.237398	ND					no
chr2	74433516	74375186	74477291	102105	2	5.7	9.65315	4.4752	2.15703	0.214975					no
chr2	200326796	200076404	200336551	260147	3	5.7	NA	NA	NA	ND					no
chr2	228646106	228631180	228749297	118117	1	5.7	NA	NA	NA	ND					no
chr20	32674651	32657704	32676058	18354	1	5.7	NA	NA	NA	ND					no
chr21	36207811	36118187	36262588	144401	6	5.7	9.60642	5.07601	1.89251	0.135131			likely artifact		no
chr21	36261921	36118187	36262588	144401	6	5.7	8.10151	7.04155	1.15053	ND					no
chr22	46486926	46432496	46510181	77685	30	5.7	NA	NA	NA	ND			likely artifact		no
chr3	5263211	5099871	5268689	168818	2	5.7	NA	NA	NA	ND					no
chr3	197677031	197670185	198022429	352244	2	5.7	5.76931	4.83767	1.19258	0.482111					no
chr5	856601	672255	896118	223863	3	5.7	NA	NA	NA	ND					no
chr5	59244900	59109972	59882108	772136	1	5.7	NA	NA	NA	ND					no
chr5	177739796	177711239	177866275	155036	1	5.7	14.8939	14.0379	1.06098	0.815088	ATGAACCCCCTGTCCTC	30			no
chr5	177965901	177888505	177978514	90009	2	5.7	37.1855	38.1902	0.973693	0.851101	AGAAACCCTGTCCCCTT	9			no
chr5	179048336	178921499	179049612	128113	3	5.7	NA	NA	NA	ND					no
chr6	42898230	42869594	42931738	62144	2	5.7	39.672	35.9308	1.10412	0.617787			likely artifact		no
chr6	111197366	110849705	111378528	528823	2	5.7	3.67004	4.06005	0.90394	0.645988					no
chr6	131637961	131489337	131780976	291639	1	5.7	NA	NA	NA	ND					no
chr6	143189381	143068052	143600727	532675	2	5.7	17.5347	18.9234	0.926613	0.714603					no
chr6	157805006	157735951	157881971	146020	2	5.7	NA	NA	NA	ND	GGAACCTCTATGCCCCT	-50			no
chrX	12996531	12994438	13525042	530604	1	5.7	NA	NA	NA	ND					no
chr6	31763806	31763792	31763856	64	1	5.68	11.6204	8.09708	1.43513	0.370831	GTGACCCTAGTTCCCTA	-23			no
chr8	11705006	11623266	11760000	136734	4	5.67	NA	NA	NA	ND			likely artifact		no
chr1	41327101	41317551	41328261	10710	1	5.64	42.2678	60.1699	0.702474	0.519926	CTGAACTCGGTGCCACC	-57			no
chr22	36697865	36697516	36701877	4361	1	5.64	NA	NA	NA	ND					no
chr5	138861960	138848590	138893289	44699	7	5.64	7.49789	8.86976	0.845332	0.487935			likely artifact		no
chr8	3381086	3142398	3442637	300239	1	5.64	NA	NA	NA	ND					no
chr14	25041676	24951164	25074923	123759	3	5.63	NA	NA	NA	ND			likely artifact		no
chr22	36726666	36701877	36741813	39936	3	5.63	NA	NA	NA	ND					no
chr22	46457316	46432496	46510181	77685	30	5.63	NA	NA	NA	ND					no
chr6	31697930	31697674	31701282	3608	1	5.63	5.17377	NA	NA	ND					no
chr8	22410061	22298135	22419462	121327	2	5.63	5.42856	NA	NA	ND					no
chr6	44586036	44445336	44598527	153191	3	5.62	84.2783	77.958	1.08107	0.502932					no
chr17	80194096	80163891	80194222	30331	3	5.61	NA	NA	NA	ND					no
chr5	139937185	139927180	139955340	28160	1	5.61	5.3989	6.71643	0.803835	0.545351					no
chr2	43357321	43354377	43358774	4397	2	5.6	4.22762	5.74248	0.7362	ND					no
chr11	65275030	65265010	65278048	13038	2	5.59	3.18018	NA	NA	ND			likely artifact		no
chr11	65355860	65343321	65356353	13032	1	5.59	10.5903	8.36346	1.26626	ND	GTGACCTCCACGACCCA	42			no
chr19	16228656	16222259	16293697	71438	5	5.59	NA	NA	NA	ND			likely artifact		no
chr5	140045246	140019166	140165869	146703	3	5.59	NA	NA	NA	ND					no
chr11	504575	449073	506363	57290	3	5.58	11.5937	17.4949	0.662686	ND					no
chr11	45541045	45393002	45677133	284131	1	5.58	4.09985	NA	NA	ND	ACAAACCCTGTGACCTT	-72			no
chr17	79479411	79451567	79490218	38651	2	5.58	0	7.29019	0	ND					no
chr5	138860211	138848590	138893289	44699	7	5.58	NA	NA	NA	ND			likely artifact		no
chr1	45148991	45143017	45173747	30730	1	5.57	10.2603	12.865	0.797531	0.514306	GTGACCTCATTCACCCC	-28			no
chr1	116710651	116694920	116710958	16038	1	5.57	NA	NA	NA	ND	ATAAACTCGGTGGTCCC	57			no
chr11	67055421	67044536	67056583	12047	8	5.57	15.2155	15.2611	0.997013	0.992418					no
chr3	151988331	151636334	152192304	555970	4	5.57	NA	NA	NA	ND			likely artifact		no
chr5	126113326	126113255	126114441	1186	1	5.57	NA	NA	NA	ND					no
chr17	79244356	79228710	79259451	30741	3	5.56	9.80007	NA	NA	ND	ATGGACCTGCTGCCACC	89			no
chr19	54711431	54693343	54735659	42316	1	5.56	47.962	42.512	1.1282	0.331236					no
chr2	145272546	145209891	146510407	1300516	7	5.56	NA	NA	NA	ND			likely artifact		no
chr22	46482976	46432496	46510181	77685	30	5.56	NA	NA	NA	ND			likely artifact		no
chr3	196669740	196669361	196696915	27554	1	5.56	5.07935	NA	NA	ND	CCGACCTCGCCGCCCTC	-47			no
chr6	35209371	35209125	35227494	18369	1	5.56	NA	NA	NA	ND					no
chr11	47381380	47377184	47385128	7944	2	5.55	5.5552	6.26022	0.887381	ND	ACCCCCCAAGTGACCTC	37			no
chr16	10991555	10831408	11012421	181013	1	5.54	14.4924	16.5241	0.877044	0.536555					no
chr18	74114696	74111239	74118158	6919	1	5.54	10.3179	10.5367	0.979239	0.896315			likely artifact		no
chr1	23064280	23031125	23188590	157465	1	5.53	5.10485	6.23909	0.818204	ND					no
chr1	247486911	246917433	247553571	636138	1	5.53	6.0117	NA	NA	ND	ATGAACTCTTTCACCTC	-35			no
chr10	135107626	135070994	135121446	50452	1	5.53	NA	NA	NA	ND					no
chr19	14191386	14185127	14201308	16181	2	5.53	NA	NA	NA	ND					no
chr2	26724941	26724520	26726336	1816	1	5.53	NA	NA	NA	ND	TTGAACCTATTGACCCC	-54			no
chr2	145444501	145209891	146510407	1300516	7	5.53	28.5022	34.0217	0.837766	0.281753			likely artifact		no
chr22	18121685	18038364	18225281	186917	1	5.53	8.88721	11.0308	0.80567	ND	GGAACCCCACTCCCCTC	-78			no
chr5	1793320	1764156	1883696	119540	1	5.53	11.1219	5.70515	1.94945	0.142057					no
chr8	134258176	134222045	134461934	239889	1	5.53	51.0571	41.0816	1.24282	0.0269724					no
chr1	243894081	243639636	243911990	272354	3	5.52	25.2686	41.6002	0.607416	0.36779					no
chr11	15602031	15238673	15792729	554056	1	5.52	27.2157	31.7866	0.856198	0.433372					no
chr1	154947171	154947015	154971524	24509	1	5.51	36.2002	28.8733	1.25376	0.300471					no
chr10	121030951	120968805	121059266	90461	1	5.51	8.93574	NA	NA	ND	TTGAACCTGAAGACCTT	-71			no
chr11	128597001	128500445	128636510	136065	2	5.51	34.1683	37.3035	0.915955	0.528842					no
chr19	42375971	42364044	42377107	13063	2	5.51	10.9311	8.86976	1.2324	0.501981					no
chr22	45607926	45604898	45660112	55214	4	5.51	0	3.2227	0	ND			likely artifact		no
chr4	180980481	180228891	181587642	1358751	2	5.51	NA	NA	NA	ND					no
chr5	109442486	108774666	110092600	1317934	1	5.51	NA	NA	NA	ND					no
chr6	167503616	167459569	167555588	96019	1	5.51	33.6649	24.5362	1.37205	0.217368	AAGTACTCATTGACCCA	-21			no
chr1	51425676	51395359	51510585	115226	3	5.5	15.361	11.6894	1.3141	0.358625	ATGCACTCGGTAACCTT	-70			no
chr19	815836	770637	861768	91131	23	5.5	NA	NA	NA	ND			likely artifact		no
chr22	50965481	50946909	51001402	54493	4	5.5	9.25591	8.39537	1.1025	0.77027					no
chr2	10423401	10410845	10509061	98216	2	5.49	5.0987	7.29019	0.699392	ND					no
chr17	79219671	79217725	79227280	9555	1	5.48	NA	NA	NA	ND					no
chr2	127557151	127535201	127644184	108983	2	5.48	11.9643	11.9875	0.99807	0.993378					no
chr12	54943161	54921080	54973969	52889	1	5.47	NA	NA	NA	ND					no
chr19	4548755	4414500	4558155	143655	4	5.47	NA	NA	NA	ND			likely artifact		no
chr19	6773460	6769618	6863530	93912	2	5.47	4.14259	4.29268	0.965036	ND					no
chr19	15442266	15374907	15530070	155163	2	5.47	NA	NA	NA	ND					no
chr2	153032291	152894403	153046603	152200	1	5.47	7.59842	9.62006	0.789852	0.609126					no
chr20	54997631	54919136	55069882	150746	1	5.47	19.4988	20.3469	0.95832	0.820836	ATGAACCGGGTGAACTT	-10			no
chr3	50275305	50273897	50283718	9821	1	5.47	11.1264	13.8551	0.803052	0.579909					no
chr8	146228591	146223224	146364021	140797	1	5.47	17.6831	16.6451	1.06236	ND					no
chr2	145271676	145209891	146510407	1300516	7	5.45	NA	NA	NA	ND			likely artifact		no
chr6	43972871	43920308	44041376	121068	3	5.45	NA	NA	NA	ND					no
chr7	5565906	5565893	5569086	3193	2	5.45	NA	NA	NA	ND					no
chr11	47414306	47400094	47421789	21695	1	5.44	NA	NA	NA	ND			likely artifact		no
chr22	46488596	46432496	46510181	77685	30	5.44	NA	NA	NA	ND			likely artifact		no
chr4	120988136	120971416	121077494	106078	1	5.44	13.926	12.9758	1.07323	0.813393					no
chr6	136572191	136547613	136638134	90521	1	5.44	40.0177	37.3277	1.07206	0.793511					no
chr8	92674461	92355925	94706411	2350486	2	5.44	28.8569	22.9758	1.25597	0.457402					no
chr1	111745331	111575094	111765232	190138	1	5.43	5.07103	NA	NA	ND					no
chr12	25539751	25394183	25540085	145902	3	5.43	14.4088	16.1216	0.893761	0.776271					no
chr14	25043131	24951164	25074923	123759	3	5.43	NA	NA	NA	ND					no
chr19	1271766	1268891	1279700	10809	4	5.43	NA	NA	NA	ND					no
chr2	232579301	232578961	232580122	1161	1	5.43	4.89677	NA	NA	ND	GGGACCCTGGTGCCCTG	-11			no
chr8	19421141	19233780	19627010	393230	1	5.43	8.05752	4.49718	1.79168	0.20369	ATGTCCTCCCCAACCCT	-58			no
chr1	245022586	244999110	245028097	28987	6	5.42	5.52409	2.83119	1.95116	ND			likely artifact		no
chr10	81053856	81052919	81107099	54180	1	5.42	7.66167	6.19128	1.23749	0.531293					no
chr4	140216486	140089216	140216944	127728	1	5.42	7.68118	12.7098	0.604349	ND					no
chr10	74079936	74057674	74088238	30564	1	5.41	NA	NA	NA	ND					no
chr10	98416966	98402615	98451273	48658	1	5.41	8.67435	8.36401	1.0371	0.909448					no
chr11	33890296	33879651	33959424	79773	3	5.41	NA	NA	NA	ND					no
chr11	33915086	33879651	33959424	79773	3	5.41	3.47015	4.92267	0.704933	ND	TTGGACCTGCTTACCCA	2			no
chr12	57909911	57856603	57913897	57294	1	5.41	NA	NA	NA	ND					no
chr14	35870301	35803356	35876172	72816	2	5.41	3.64104	NA	NA	ND					no
chr16	75109286	75099335	75131114	31779	1	5.41	9.24595	11.2085	0.824908	0.489232	CTGTCCTACTTAACCCT	-45			no
chr19	46195661	46185116	46196624	11508	1	5.41	13.3583	15.4509	0.864563	0.532835					no
chr20	62259465	62226691	62259721	33030	1	5.41	8.87512	16.6404	0.533349	ND					no
chr7	47553586	47521842	47752237	230395	3	5.41	NA	NA	NA	ND	CTCAACCCCATGACCCC	9			no
chr6	109775791	109761853	109848438	86585	1	5.4	21.0476	14.0676	1.49618	0.0922165					no
chr8	145653466	145638803	145673820	35017	2	5.4	0	7.29019	0	ND					no
chr16	30968131	30965395	30996419	31024	2	5.38	NA	NA	NA	ND					no
chr19	50490541	50487076	50550374	63298	1	5.38	6.0038	4.51506	1.32973	0.698269					no
chr2	63284926	63029867	63306195	276328	9	5.38	NA	NA	NA	ND					no
chr3	152016711	151636334	152192304	555970	4	5.38	5.51019	5.44785	1.01144	ND			likely artifact		no
chr8	86392196	86375926	86985747	609821	3	5.38	NA	NA	NA	ND					no
chr1	44400346	44400297	44400786	489	1	5.37	4.12662	NA	NA	ND					no
chr8	145052410	145051419	145057080	5661	1	5.37	39.0862	19.4454	2.01005	0.0413448					no
chr19	13054596	13030280	13075882	45602	4	5.36	NA	NA	NA	ND			likely artifact		no
chr2	29175485	29044615	29179608	134993	1	5.36	9.12123	NA	NA	ND	ATGAACTGGGTGGCCTT	-23			no
chr1	44363876	44229348	44374843	145495	5	5.35	NA	NA	NA	ND					no
chr3	14246350	14245586	14248409	2823	1	5.35	9.03562	10.8756	0.830817	0.612028					no
chr6	108887096	108863601	109156620	293019	1	5.35	5.69692	4.36226	1.30596	ND	TTGACCTCAGTCACCTT	2			no
chr1	44444465	44412460	44460649	48189	2	5.34	NA	NA	NA	ND					no
chr1	92946571	92715493	93214880	499387	11	5.34	NA	NA	NA	ND			likely artifact		no
chr15	75082056	75074553	75092473	17920	2	5.34	NA	NA	NA	ND					no
chr15	91459241	91458868	91474934	16066	1	5.34	13.7021	16.5737	0.826737	0.479292					no
chr16	4718816	4674438	4733150	58712	2	5.34	NA	NA	NA	ND					no
chr19	1255255	1251710	1266921	15211	4	5.34	NA	NA	NA	ND			likely artifact		no
chr19	1273611	1268891	1279700	10809	4	5.34	5.88408	7.13619	0.82454	ND			likely artifact		no
chr19	47598766	47582787	47628451	45664	1	5.34	9.46487	7.4519	1.27013	0.492523					no
chr19	54866096	54735725	54992405	256680	3	5.34	NA	NA	NA	ND					no
chr22	35997686	35979304	36019505	40201	1	5.34	14.8553	15.1606	0.979865	0.929313					no
chr3	49395541	49378204	49449070	70866	3	5.34	5.34911	2.13454	2.50598	0.0252817					no
chr3	52087481	52038698	52087837	49139	1	5.34	16.2892	14.6496	1.11192	0.563802					no
chr5	179222391	179190445	179231607	41162	6	5.34	NA	NA	NA	ND			likely artifact		no
chr7	157274311	157267554	157848172	580618	2	5.34	NA	NA	NA	ND					no
chr8	21996680	21995122	21997873	2751	1	5.34	44.4629	44.1944	1.00608	0.98178					no
chr8	86395921	86375926	86985747	609821	3	5.34	NA	NA	NA	ND					no
chr8	109596831	108791902	109900176	1108274	1	5.34	NA	NA	NA	ND					no
chr9	139480711	139438905	139519193	80288	1	5.34	15.4885	13.4329	1.15303	0.701815					no
chr9	33166381	33104420	33225812	121392	2	5.33	NA	NA	NA	ND			likely artifact		no
chr1	31870201	31869701	31870806	1105	1	5.32	5.86527	NA	NA	ND	TTGACCCCCCTCAACTT	-9			no
chr1	205680771	205680424	205760712	80288	1	5.32	8.97022	12.8957	0.695596	0.221265					no
chr10	74057346	74051337	74057674	6337	1	5.32	11.5399	12.2402	0.942784	0.821787					no
chr11	65271696	65265010	65278048	13038	2	5.32	NA	NA	NA	ND			likely artifact		no
chr15	69113686	69076515	69122696	46181	2	5.32	6.39722	NA	NA	ND					no
chr17	75084635	75082758	75084763	2005	1	5.32	11.3662	9.75805	1.16481	0.669459					no
chr17	79801306	79779522	79827590	48068	8	5.32	NA	NA	NA	ND			likely artifact		no
chr18	33709695	33676270	33864822	188552	1	5.32	4.99186	NA	NA	ND					no
chr18	60767526	60692781	60798573	105792	1	5.32	30.0501	28.5608	1.05214	0.792095					no
chr19	13210156	13208619	13212333	3714	2	5.32	13.4237	9.03197	1.48624	0.3116					no
chr2	232478431	232477651	232513158	35507	1	5.32	12.1756	12.8294	0.949039	0.876593					no
chr4	6989326	6976471	7034038	57567	1	5.32	NA	NA	NA	ND	GAGGCCCTTCTGACCTC	89			no
chr5	10607806	10543720	10627154	83434	1	5.32	5.18996	2.6122	1.98682	ND					no
chr5	33373386	32613692	34474373	1860681	1	5.32	7.8431	NA	NA	ND					no
chr5	176650291	176541392	176727613	186221	1	5.32	8.77896	6.9709	1.25937	ND					no
chr9	139924771	139923794	139929824	6030	5	5.32	28.9811	18.4349	1.57208	0.104924					no
chr11	65544910	65479599	65547622	68023	1	5.3	18.8707	16.5025	1.14351	0.558628					no
chr11	118964741	118955791	118965910	10119	1	5.3	NA	NA	NA	ND	AGGGCCTCACTCACCTT	-68			no
chr19	4445286	4414500	4558155	143655	4	5.3	NA	NA	NA	ND			likely artifact		no
chr2	227515085	226535243	227678164	1142921	3	5.3	11.6271	7.71099	1.50786	0.205902					no
chr19	11039976	11033640	11047501	13861	1	5.29	9.21262	NA	NA	ND					no
chr9	134142011	134079611	134148808	69197	1	5.29	5.58188	NA	NA	ND					no
chr11	3178821	3131526	3190609	59083	1	5.28	NA	NA	NA	ND					no
chr12	54762881	54762697	54763403	706	1	5.28	6.29701	11.7705	0.534981	ND					no
chr22	22292711	22292666	22292756	90	1	5.28	15.7915	12.5245	1.26085	0.415367					no
chr1	154383945	154379173	154452395	73222	2	5.27	22.1089	17.4718	1.26541	0.429503	CTGGACTGCCTGCCCTC	98			no
chr1	149859596	147727316	149859998	2132682	2	5.26	30.6971	30.1156	1.01931	0.906976					no
chr10	134323881	134282820	134451122	168302	1	5.26	NA	NA	NA	ND					no
chr16	68118706	68098807	68128014	29207	1	5.26	8.05783	4.11338	1.95893	ND					no
chr17	56385681	56385561	56385728	167	1	5.26	9.00733	5.24637	1.71687	ND					no
chr18	47017946	46705445	47037163	331718	1	5.26	NA	NA	NA	ND					no
chr19	41833746	41832436	41860090	27654	1	5.26	4.89088	5.19559	0.941353	0.80731					no
chr22	46505136	46432496	46510181	77685	30	5.26	NA	NA	NA	ND					no
chr6	68598171	64474429	69054020	4579591	9	5.26	7.15054	11.6566	0.613434	0.106321			likely artifact		no
chr9	83728406	80736639	86236025	5499386	4	5.26	39.3255	28.8882	1.3613	0.19136	GCACACTTGCTCACCCT	69	likely artifact		no
chr14	54514746	53773081	55031244	1258163	1	5.24	52.2141	38.7617	1.34705	0.0149344					no
chr16	77756661	77710035	77827765	117730	2	5.24	6.55737	4.51898	1.45107	ND	GTAAACTCTCTGAGCCT	6			no
chr18	22804121	22756676	23412112	655436	4	5.24	5.48986	NA	NA	ND			likely artifact		no
chr20	43996866	43991824	44002424	10600	1	5.24	36.4596	33.5797	1.08576	0.702078					no
chr20	58326321	58326148	58326346	198	1	5.24	4.99174	NA	NA	ND					no
chr22	46468611	46432496	46510181	77685	30	5.24	NA	NA	NA	ND					no
chr5	177633171	177624187	177659638	35451	2	5.24	0	5.24637	0	ND					no
chr6	33285956	33281509	33290379	8870	1	5.24	13.39	13.3677	1.00167	0.990577					no
chr6	135502161	135466378	135505174	38796	3	5.24	4.62848	NA	NA	ND			likely artifact		no
chr12	53845945	53815738	53894623	78885	2	5.23	13.3758	11.8821	1.12571	0.57101					no
chr2	100830536	100232105	100877170	645065	1	5.23	51.3485	42.5504	1.20677	0.256219	AAGGCCTCAGTGAACCA	-37			no
chr2	127414876	127285900	127506583	220683	1	5.23	NA	NA	NA	ND					no
chr5	138855486	138848590	138893289	44699	7	5.23	52.2961	41.9086	1.24786	0.271181			likely artifact		no
chr21	45747586	45724924	45930429	205505	4	5.22	NA	NA	NA	ND			likely artifact		no
chr1	236118316	235894985	236135243	240258	4	5.21	72.7828	60.7824	1.19743	0.691879					no
chr19	1105061	1103931	1113057	9126	2	5.21	NA	NA	NA	ND					no
chr3	42709505	42702558	42786207	83649	1	5.21	NA	NA	NA	ND	TGGCCCCTTCTGACCTC	36			no
chr6	26055935	26003700	26056942	53242	2	5.21	NA	NA	NA	ND					no
chr6	167412431	167402920	167459569	56649	1	5.21	7.85667	NA	NA	ND					no
chr8	128378286	128191188	128738049	546861	1	5.21	25.452	23.8716	1.0662	0.814417	ATAACCTGGTTAACCCC	-50			no
chr8	145014091	145013943	145024233	10290	2	5.21	4.91627	NA	NA	ND					no
chr1	243896256	243639636	243911990	272354	3	5.18	52.5023	48.1185	1.0911	0.66902					no
chr11	118868156	118827631	118955791	128160	1	5.18	7.13945	7.13619	1.00046	ND					no
chr19	1088671	1044791	1103931	59140	5	5.18	23.6254	19.0599	1.23953	0.501013					no
chr22	50969956	50946909	51001402	54493	4	5.18	5.74078	NA	NA	ND	ACGCCCTGCATGACCCG	75	likely artifact		no
chr6	43974511	43920308	44041376	121068	3	5.18	NA	NA	NA	ND					no
chr8	1906366	1843142	1972210	129068	3	5.18	9.05144	3.97991	2.27429	0.109689					no
chr1	245084541	245028097	245134006	105909	1	5.16	87.7466	77.9606	1.12552	0.398532	ATGAACACAGTGAACCC	-58			no
chr16	29818766	29801914	29827522	25608	4	5.16	9.70517	10.6033	0.915295	ND					no
chr19	33752161	33739906	33793315	53409	6	5.16	10.5	9.86393	1.06448	0.899468			likely artifact		no
chr6	149320376	149269208	149347668	78460	1	5.16	NA	NA	NA	ND					no
chr8	143112246	142737271	143174034	436763	1	5.16	42.5146	38.7661	1.0967	0.686112					no
chr15	63892896	63695375	63902330	206955	1	5.15	NA	NA	NA	ND					no
chr22	49919826	49701192	50118446	417254	1	5.15	15.2236	15.2841	0.996046	0.989752					no
chr5	138861201	138848590	138893289	44699	7	5.15	7.49789	8.86976	0.845332	0.487935	CTGGGCCCCGTGACCCC	14	likely artifact		no
chr5	151151136	151150898	151205065	54167	1	5.15	12.0991	9.3908	1.2884	0.148747					no
chr1	227127411	227100758	227264653	163895	1	5.14	10.9446	10.191	1.07395	0.864882					no
chr11	67037006	67033974	67044536	10562	7	5.14	NA	NA	NA	ND			likely artifact		no
chr1	6116936	6113303	6143051	29748	1	5.13	7.71674	NA	NA	ND					no
chr1	26869051	26868641	26901838	33197	2	5.13	30.084	8.93451	3.36717	0.318626					no
chr1	228259831	228192179	228261678	69499	1	5.13	NA	NA	NA	ND			likely artifact		no
chr10	65389371	64977112	65389372	412260	4	5.13	NA	NA	NA	ND	GTGAACTCTGTGACTCA	-4	likely artifact		no
chr11	128595561	128500445	128636510	136065	2	5.13	30.6505	25.3741	1.20794	0.219593					no
chr8	145582296	145575252	145597375	22123	1	5.13	3.25031	NA	NA	ND					no
chr6	36669096	36669091	36690488	21397	2	5.12	12.231	7.81947	1.56418	0.357982	AAGCCCTCTCTGACACC	-87			no
chr8	128892106	128748277	128897192	148915	2	5.12	NA	NA	NA	ND					no
chr1	181122176	181111898	181122372	10474	2	5.1	51.6413	22.4172	2.30365	0.0514643					no
chr17	80196816	80194518	80202339	7821	6	5.1	10.5528	8.32639	1.26739	0.372399					no
chr2	43355421	43354377	43358774	4397	2	5.1	9.27424	8.8355	1.04966	0.86389					no
chr4	48492216	48447757	48548539	100782	1	5.1	NA	NA	NA	ND					no
chr6	35438771	35436164	35464680	28516	3	5.1	NA	NA	NA	ND			likely artifact		no
chr6	144536621	144426174	144537810	111636	1	5.1	3.32621	NA	NA	ND					no
chr6	170102586	169521326	170190364	669038	3	5.09	23.1813	25.1071	0.923294	0.779964					no
chr7	50307526	50247902	50424838	176936	1	5.09	28.9217	35.9022	0.80557	0.270176	CTGCACTCTGTGACTTC	7			no
chr1	236027751	235894985	236135243	240258	4	5.08	6.6548	4.32972	1.53701	0.132554			likely artifact		no
chr22	46466301	46432496	46510181	77685	30	5.08	19.4488	18.6849	1.04089	0.913289					no
chr5	43065146	43065054	43065344	290	1	5.08	22.6704	20.2043	1.12206	0.744754					no
chr1	110882906	110880891	110955303	74412	1	5.07	19.0027	17.1826	1.10592	0.567915					no
chr1	155294126	155293603	155295159	1556	1	5.07	17.7387	11.2977	1.57012	0.457614					no
chr1	176177076	176042702	176344077	301375	1	5.07	18.5169	14.2809	1.29662	0.329299					no
chr17	79670685	79660803	79679463	18660	3	5.07	16.6583	13.5538	1.22905	0.58187					no
chr20	47338346	47280596	47521542	240946	2	5.07	28.0818	21.7972	1.28832	0.325286					no
chr1	45247506	45205368	45251324	45956	3	5.06	NA	NA	NA	ND					no
chr1	156459036	156450712	156536762	86050	6	5.06	7.9071	9.29123	0.851028	0.574853			likely artifact		no
chr1	156462996	156450712	156536762	86050	6	5.06	42.6875	35.0426	1.21816	0.505359			likely artifact		no
chr1	228271741	228261702	228272096	10394	1	5.06	23.2728	30.9137	0.75283	0.230383	GCGGCCCCTGTGGCCCT	49	likely artifact		no
chr11	122394975	122376587	122451206	74619	1	5.06	17.8285	14.755	1.20831	0.64852	CTGCACCCAATGAACTC	-37			no
chr16	51069021	50936593	52225581	1288988	1	5.06	4.38186	8.18649	0.535255	ND	TTAACCCCTCTGAATCT	40			no
chr3	150128390	150021742	150177907	156165	1	5.06	NA	NA	NA	ND					no
chr6	32946321	32935435	32951020	15585	4	5.06	NA	NA	NA	ND			likely artifact		no
chr6	68592506	64474429	69054020	4579591	9	5.06	NA	NA	NA	ND			likely artifact		no
chr7	20259456	19795965	20351370	555405	1	5.06	23.6062	18.1047	1.30387	0.512293					no
chr8	143820046	143808611	143820512	11901	1	5.06	NA	NA	NA	ND					no
chr6	110770585	110712475	110849705	137230	1	5.05	34.5241	22.4467	1.53805	0.211641	TTGACCCCATTGCTCCT	-19			no
chr10	131669596	131456942	134036673	2579731	2	5.04	7.89337	8.32639	0.947994	0.744815					no
chr17	79824776	79779522	79827590	48068	8	5.04	NA	NA	NA	ND			likely artifact		no
chr21	45752011	45724924	45930429	205505	4	5.04	NA	NA	NA	ND			likely artifact		no
chr8	11706016	11623266	11760000	136734	4	5.04	NA	NA	NA	ND			likely artifact		no
chr8	27262836	27256904	27283416	26512	1	5.04	9.43305	6.20258	1.52083	0.157192	CTAAGCCCAATTACCTT	4			no
chr16	31192616	31154186	31212829	58643	1	5.03	8.39554	NA	NA	ND	GAGTACCTGTTGACTTT	-37			no
chr19	39142036	39127698	39166726	39028	1	5.03	10.7143	9.7827	1.09523	0.725615	GTGGCCTGGGTAACCTC	0			no
chr8	145750300	145747246	145757923	10677	3	5.03	NA	NA	NA	ND					no
chr1	46469391	46035936	46494093	458157	1	5.02	10.5484	16.5542	0.637203	0.134187	GTAGACCTGCTGACCCC	13			no
chr11	122933171	122893705	122982089	88384	4	5.01	23.8549	17.6214	1.35375	0.330034			likely artifact		no
chr12	122250666	122250098	122251047	949	1	5.01	NA	NA	NA	ND					no
chr19	5690436	5687373	5774181	86808	3	5.01	5.63515	5.01846	1.12288	0.637185					no
chr19	17236466	17178292	17316432	138140	3	5.01	10.46	4.7019	2.22464	0.149258	TGGCCCCCACTAACCTC	0			no
chr4	84162196	83995212	84174124	178912	2	5.01	NA	NA	NA	ND					no
chr6	32941706	32935435	32951020	15585	4	5.01	13.6969	14.0364	0.975813	0.916832			likely artifact		no
chr7	115676	1	362004	362004	4	5.01	14.4125	8.44444	1.70675	0.275168	ATGAACCTTTTGTCCTT	4	likely artifact		no
chr9	96713681	96673230	96725272	52042	2	5.01	NA	NA	NA	ND					no
chr13	45908256	45885167	45945484	60317	2	5	NA	NA	NA	ND					no
chr1	150131841	150119309	150138138	18829	1	4.98	18.8409	12.5844	1.49717	0.278725	ATGAACTCATTGCTCTT	62			no
chr10	70867205	70853202	70883337	30135	7	4.98	NA	NA	NA	ND	TTAATCCTATTGACCCC	-17	likely artifact		no
chr6	44595590	44445336	44598527	153191	3	4.98	37.9641	34.3813	1.10421	0.658893			likely artifact		no
chr7	113723231	113338682	115778431	2439749	3	4.98	9.45874	8.72307	1.08434	ND	CTGCCCTCGGTGGACCC	-41	likely artifact		no
chr1	44249261	44229348	44374843	145495	5	4.97	19.6816	20.0499	0.981632	0.902209					no
chr16	85935621	85922799	86021149	98350	12	4.97	NA	NA	NA	ND	AGGAGCCCAGTGAACTT	-61	likely artifact		no
chr21	40358571	40168493	40394914	226421	1	4.97	NA	NA	NA	ND			likely artifact		no
chr3	70199020	69997602	70580707	583105	1	4.97	NA	NA	NA	ND			likely artifact		no
chr5	179207336	179190445	179231607	41162	6	4.97	24.1377	13.9736	1.72739	0.192624			likely artifact		no
chr1	247609076	247555409	247650459	95050	4	4.96	24.4726	19.6261	1.24694	0.36629			likely artifact		no
chr11	62573046	62559438	62609426	49988	1	4.96	10.3261	5.37958	1.91951	ND			likely artifact		no
chr4	180981131	180228891	181587642	1358751	2	4.96	NA	NA	NA	ND			likely artifact		no
chr6	157726061	157696012	157735892	39880	1	4.96	30.8902	27.18	1.1365	0.524793			likely artifact		no
chr11	64531246	64510848	64555221	44373	1	4.94	NA	NA	NA	ND	CTACCCTCTTTGACCTT	-44	likely artifact		no
chr16	30076441	30043733	30108027	64294	4	4.94	15.6762	12.2341	1.28135	0.635417			likely artifact		no
chr19	39889506	39888635	39901086	12451	4	4.94	23.2172	14.8129	1.56736	0.0680984			likely artifact		no
chr19	47237420	47232468	47251906	19438	1	4.94	14.9272	4.88641	3.05483	0.4371			likely artifact		no
chr6	135518301	135505174	135648764	143590	2	4.94	NA	NA	NA	ND			likely artifact		no
chr8	11682230	11623266	11760000	136734	4	4.94	31.3848	29.3693	1.06863	0.760655			likely artifact		no
chr8	130678306	129666003	130694244	1028241	5	4.94	87.3629	92.0534	0.949046	0.771063	TTGCACCCCCTCCCCCA	-46	likely artifact		no
chr1	155232861	155220887	155246955	26068	1	4.93	22.8614	18.0718	1.26503	0.286646			likely artifact		no
chr10	11269465	11208178	11312742	104564	1	4.93	NA	NA	NA	ND			likely artifact		no
chr17	73775021	73769927	73823741	53814	2	4.93	19.2491	13.6374	1.41149	0.573061			likely artifact		no
chr1	42501591	42334684	42612720	278036	1	4.91	48.7728	51.1957	0.952674	0.594512					no
chr1	155881785	155561723	155903908	342185	2	4.91	6.42194	5.24637	1.22407	ND			likely artifact		no
chr19	5691326	5687373	5774181	86808	3	4.91	NA	NA	NA	ND			likely artifact		no
chr5	399421	321593	431030	109437	4	4.91	17.5553	21.0344	0.834599	0.348138			likely artifact		no
chr6	74225376	74218817	74225522	6705	1	4.91	0	2.82559	0	ND			likely artifact		no
chr16	732456	710985	759988	49003	2	4.9	NA	NA	NA	ND			likely artifact		no
chr1	1696016	1494881	1709844	214963	1	4.88	7.98656	NA	NA	ND			likely artifact		no
chr10	89824971	89610607	89874401	263794	2	4.88	3.76755	2.24122	1.68103	ND			likely artifact		no
chr11	67769961	67723319	67858486	135167	3	4.88	15.5728	10.5677	1.47362	0.268999	CCGGCCTCTGTACCCCT	30	likely artifact		no
chr11	118796931	118796370	118796936	566	1	4.88	40.1036	45.6947	0.877642	0.701706			likely artifact		no
chr12	125430990	125425165	125477491	52326	1	4.88	27.6158	23.9099	1.15499	0.603764			likely artifact		no
chr13	45908966	45885167	45945484	60317	2	4.88	23.4107	31.2563	0.748992	0.208094			likely artifact		no
chr15	74923676	74913782	74924472	10690	2	4.88	NA	NA	NA	ND			likely artifact		no
chr17	79988776	79988578	79995003	6425	1	4.88	6.81712	NA	NA	ND					no
chr19	54974596	54735725	54992405	256680	3	4.88	13.9126	11.7317	1.1859	0.56555					no
chr2	233945241	233717980	234160097	442117	5	4.88	5.02408	NA	NA	ND			likely artifact		no
chr3	133291816	133142989	133553248	410259	1	4.88	35.439	35.9301	0.98633	0.928569			likely artifact		no
chr5	180238095	180097513	180288098	190585	1	4.88	7.31079	NA	NA	ND			likely artifact		no
chr6	135503716	135466378	135505174	38796	3	4.88	3.73565	NA	NA	ND			likely artifact		no
chr8	38795916	38713848	38823094	109246	2	4.88	11.6818	7.74983	1.50736	0.421111			likely artifact		no
chr1	235112441	235013147	235247193	234046	6	4.87	1.59686	NA	NA	ND			likely artifact		no
chr1	44173336	43994953	44229143	234190	6	4.86	10.9698	5.18067	2.11745	0.177303	AGGAACCCTCTTCCCCT	17			no
chr19	1383471	1372190	1384157	11967	1	4.86	5.99711	NA	NA	ND			likely artifact		no
chr19	33791771	33739906	33793315	53409	6	4.86	NA	NA	NA	ND					no
chr8	72756136	72749896	72887380	137484	1	4.86	NA	NA	NA	ND	CTGCCCTGGGTGCCCCC	90	likely artifact		no
chr9	37576206	37520860	37583188	62328	1	4.86	NA	NA	NA	ND			likely artifact		no
chr5	139048151	139027696	139069699	42003	4	4.85	NA	NA	NA	ND			likely artifact		no
chr10	129862846	129833767	129866888	33121	1	4.84	18.775	10.5367	1.78188	0.278244	ACGCCCTCACTTCCCTC	-83	likely artifact		no
chr11	67046961	67044536	67056583	12047	8	4.84	NA	NA	NA	ND			likely artifact		no
chr15	89929271	89904860	89942671	37811	4	4.84	24.5921	14.2092	1.73072	0.165655	TTGCCCGTGATGACCTT	17	likely artifact		no
chr19	9732115	9697585	9736780	39195	1	4.84	7.76908	6.26022	1.24102	ND			likely artifact		no
chr12	6446655	6394364	6532847	138483	1	4.82	NA	NA	NA	ND			likely artifact		no
chr12	122238786	122235134	122242260	7126	2	4.82	NA	NA	NA	ND			likely artifact		no
chr3	41986391	41935763	42141297	205534	2	4.82	NA	NA	NA	ND			likely artifact		no
chr5	403381	321593	431030	109437	4	4.82	7.55684	6.6982	1.12819	0.675143			likely artifact		no
chr7	4651310	4650687	4653051	2364	1	4.82	8.48492	7.73834	1.09648	ND			likely artifact		no
chr1	244998231	244964944	244999110	34166	1	4.81	8.14332	4.91186	1.65789	0.345976			likely artifact		no
chr15	40601216	40590625	40602177	11552	1	4.81	13.211	14.1132	0.936073	0.678619	CTGAACTCCCTGGGCCT	87	likely artifact		no
chr22	44321811	43877600	44388988	511388	1	4.81	21.8636	23.0938	0.946728	0.798036			likely artifact		no
chr6	31593286	31588318	31620753	32435	2	4.81	NA	NA	NA	ND			likely artifact		no
chr8	22410856	22298135	22419462	121327	2	4.81	NA	NA	NA	ND			likely artifact		no
chr1	92944176	92715493	93214880	499387	11	4.8	NA	NA	NA	ND			likely artifact		no
chr20	33604086	33586864	33680730	93866	1	4.8	NA	NA	NA	ND			likely artifact		no
chr1	44443835	44412460	44460649	48189	2	4.78	NA	NA	NA	ND			likely artifact		no
chr10	70865686	70853202	70883337	30135	7	4.78	NA	NA	NA	ND			likely artifact		no
chr11	67120936	67119026	67124532	5506	1	4.78	10.9619	12.6997	0.863159	0.628196			likely artifact		no
chr15	31558321	31508061	31731456	223395	4	4.78	5.1687	6.0985	0.847536	ND			likely artifact		no
chr19	1040055	1001853	1044791	42938	2	4.78	7.02781	5.34697	1.31435	0.495306			likely artifact		no
chr19	1069585	1044791	1103931	59140	5	4.78	12.6813	9.0947	1.39436	0.561374			likely artifact		no
chr22	46483706	46432496	46510181	77685	30	4.78	NA	NA	NA	ND			likely artifact		no
chr3	160118931	160061348	160131774	70426	1	4.78	NA	NA	NA	ND					no
chr7	47554691	47521842	47752237	230395	3	4.78	19.426	25.8742	0.750787	0.260908			likely artifact		no
chr16	54317746	53807357	54667989	860632	7	4.77	NA	NA	NA	ND			likely artifact		no
chr7	143083606	143042852	143096486	53634	1	4.77	7.78902	NA	NA	ND			likely artifact		no
chr9	93604926	92864829	93677646	812817	1	4.77	NA	NA	NA	ND			likely artifact		no
chr11	36746206	36724635	36766058	41423	1	4.76	11.2624	7.29019	1.54487	ND	ATGACCTTATTCACCTC	41	likely artifact		no
chr4	1725126	1695369	1727915	32546	3	4.76	8.04439	NA	NA	ND			likely artifact		no
chr4	2470796	2470437	2511374	40937	1	4.76	6.80724	4.97353	1.36869	ND			likely artifact		no
chr1	247598731	247555409	247650459	95050	4	4.75	62.372	48.8798	1.27603	0.246756			likely artifact		no
chr12	45651016	45564654	45782527	217873	2	4.75	18.465	15.3433	1.20346	0.420286			likely artifact		no
chr15	91428536	91384324	91429314	44990	1	4.75	NA	NA	NA	ND			likely artifact		no
chr21	44102821	44013509	44126619	113110	1	4.75	24.9859	19.7753	1.26349	0.193142			likely artifact		no
chr22	36732611	36701877	36741813	39936	3	4.75	NA	NA	NA	ND	TTCACCCTCCTGCCCCT	63	likely artifact		no
chr5	1312501	1245315	1380591	135276	2	4.75	NA	NA	NA	ND	GCCACCCTAATGACCCC	-47	likely artifact		no
chr8	95487251	95370087	95580068	209981	1	4.75	21.6291	13.0707	1.65477	0.0247181			likely artifact		no
chr16	88873836	88868828	88878756	9928	4	4.74	NA	NA	NA	ND			likely artifact		no
chr2	20101291	20063492	20155463	91971	2	4.74	7.06337	NA	NA	ND			likely artifact		no
chr1	116519706	116422770	116524168	101398	1	4.73	10.6204	5.828	1.82231	0.123322			likely artifact		no
chr1	249132206	249120977	249152885	31908	1	4.73	21.321	19.2289	1.1088	0.748925			likely artifact		no
chr16	85937591	85922799	86021149	98350	12	4.73	NA	NA	NA	ND			likely artifact		no
chr20	31111875	31109880	31168946	59066	1	4.73	NA	NA	NA	ND			likely artifact		no
chr6	33267571	33267512	33281509	13997	1	4.73	10.4885	7.09344	1.47862	0.175538			likely artifact		no
chr12	110783236	110777058	110793099	16041	2	4.72	14.7547	11.2085	1.31639	0.578357			likely artifact		no
chr1	155949576	155913085	155959209	46124	9	4.71	15.1163	12.8788	1.17374	0.499853	AGCAACTCCTTCACCTC	81	likely artifact		no
chr14	24781821	24768663	24801359	32696	2	4.71	NA	NA	NA	ND			likely artifact		no
[truncated: 341 more rows]
