# Supplementary material for: Characterization of Genomic Vitamin D Receptor Binding Sites through Chromatin Looping and Opening
Source: PLoS One. 2014 Apr 24;9(4):e96184. doi: 10.1371/journal.pone.0096184 (PMC3999108; doi:10.1371/journal.pone.0096184)
Supplement: Table S4 — Primary 1,25(OH)2D3 target genes are enriched with VDR containing chromatin domains. The 408 significantly up-regulated primary 1,25(OH)2D3 target genes in THP-1 cells [7] were classified by their location within one of the 1,599 VDR containing chromatin domains or even within those containing a master VDR site. For further evaluations, the distance to the closest VDR domain and the closest VDR master domain are indicated. (XLSX) [file pone.0096184.s012.xlsx]

## Sheet: Sheet1
Gene	Microarray data: ln(FC)	Within the 1,599 VDR containing chromain domains	Within the 160 master domains	Distance of TSS to closest master domains in bp	Distance of TSS to the closest of the 1,599 VDR containing chromain domains in bp
NINJ1	2.09	yes	yes	0	0
ASAP2	1.885	yes	yes	0	0
IL8	1.585	yes	yes	0	0
ITSN1	1.182	yes	yes	0	0
HBEGF	1.098	yes	yes	0	0
ELL2	1.091	yes	yes	0	0
RP11-404O13.2	1.091	yes	yes	0	0
C9orf89	1.075	yes	yes	0	0
TMEM37	1.065	yes	yes	0	0
MARCKS	1.045	yes	yes	0	0
ZFP36	1.043	yes	yes	0	0
CCR1	1.018	yes	yes	0	0
C20orf197	0.983	yes	yes	0	0
PDZD7	0.978	yes	yes	0	0
IFNGR2	0.958	yes	yes	0	0
SEMA4D	0.856	yes	yes	0	0
CYTH4	0.622	yes	yes	0	0
ITGB5	0.621	yes	yes	0	0
ZMIZ1	0.603	yes	yes	0	0
G0S2	0.573	yes	yes	0	0
ARHGEF2	0.551	yes	yes	0	0
SEPT3	0.543	yes	yes	0	0
ST3GAL1	0.534	yes	yes	0	0
KLF13	0.529	yes	yes	0	0
LRCH4	0.486	yes	yes	0	0
AC069281.1	0.486	yes	yes	0	0
RALA	0.468	yes	yes	0	0
CLCN7	0.452	yes	yes	0	0
CCDC154	0.452	yes	yes	0	0
MYO9B	0.433	yes	yes	0	0
BARX1	0.431	yes	yes	0	0
LGALS9	0.425	yes	yes	0	0
CRISPLD2	0.405	yes	yes	0	0
NRIP1	0.399	yes	yes	0	0
PRMT10	0.391	yes	yes	0	0
TUSC1	0.323	yes	yes	0	0
IRS1	0.314	yes	yes	0	0
TLE4	0.311	yes	yes	0	0
SP100	0.307	yes	yes	0	0
LRRC3B	0.302	yes	yes	0	0
CRYZL1	0.301	yes	yes	0	0
SFT2D1	0.277	yes	yes	0	0
P2RX7	0.272	yes	yes	0	0
CXCL6	0.258	yes	yes	0	0
DONSON	0.252	yes	yes	0	0
RHOC	0.249	yes	yes	0	0
LAMB3	0.221	yes	yes	0	0
PTAFR	0.217	yes	yes	0	0
P2RX4	0.203	yes	yes	0	0
OSR2	0.198	yes	yes	0	0
MED29	0.192	yes	yes	0	0
TBX15	0.146	yes	yes	0	0
CD14	2.733	yes	no	285154	0
CAMP	2.518	yes	no	2015203	0
FBP1	1.961	yes	no	640143	0
THBD	1.776	yes	no	-26989956	0
SLC37A2	1.475	yes	no	-6584957	0
PFKFB4	1.244	yes	no	2305483	0
GJD3	1.205	yes	no	-1113411	0
KCTD12	1.203	yes	no	16252896	0
LRRC8A	1.177	yes	no	-429545	0
AKIRIN1	1.035	yes	no	-7616540	0
POU4F2	1.028	yes	no	-948198	0
MYBPH	1.003	yes	no	-169141	0
EFTUD1	0.99	yes	no	11642257	0
PLEKHO1	0.905	yes	no	-116910	0
ADAM19	0.893	yes	no	6641696	0
PRKCH	0.871	yes	no	-4520191	0
FGD3	0.839	yes	no	-73282	0
LRG1	0.82	yes	no	1585452	0
FAM43A	0.816	yes	no	-1929040	0
NFE2	0.773	yes	no	616012	0
TRIM38	0.762	yes	no	-6147259	0
DCTPP1	0.761	yes	no	28611484	0
CD97	0.729	yes	no	1858330	0
SEMA6B	0.713	yes	no	1591631	0
NFKBIA	0.686	yes	no	260460	0
B3GNT8	0.621	yes	no	2030178	0
ELF4	0.62	yes	no	-22745374	0
CFLAR	0.612	yes	no	1904423	0
ITGAM	0.609	yes	no	29447855	0
DNASE2	0.587	yes	no	353042	0
BCL6	0.585	yes	no	-8875287	0
ELL	0.58	yes	no	248721	0
TSPAN18	0.579	yes	no	-21125652	0
PRICKLE1	0.545	yes	no	-10953305	0
VAV1	0.544	yes	no	-859791	0
BHLHE40	0.54	yes	no	-20977084	0
VPS37B	0.511	yes	no	1433012	0
GAS7	0.497	yes	no	-15830062	0
PLEK	0.496	yes	no	7804187	0
SPSB1	0.487	yes	no	-355705	0
CD93	0.486	yes	no	-26953357	0
STX11	0.48	yes	no	-17264858	0
TNS3	0.477	yes	no	7532737	0
NCF4	0.476	yes	no	-382819	0
EBF3	0.474	yes	no	28832770	0
CHSY1	0.461	yes	no	3274220	0
NDRG1	0.454	yes	no	-194449	0
SHE	0.451	yes	no	-1438496	0
SLC7A2	0.44	yes	no	-44249028	0
NT5DC3	0.435	yes	no	9669110	0
MED8	0.429	yes	no	-3232792	0
MAF	0.423	yes	no	-5153893	0
ADCY9	0.418	yes	no	2179932	0
TMC6	0.417	yes	no	20136497	0
CLMN	0.415	yes	no	1049386	0
CITED4	0.411	yes	no	-5760253	0
DYSFIP1	0.41	yes	no	23821326	0
ACSL1	0.41	yes	no	21915355	0
EFNB1	0.405	yes	no	28106333	0
LILRA3	0.397	yes	no	-1375032	0
GLIPR1	0.389	yes	no	-18263523	0
RUNX2	0.385	yes	no	-1749987	0
BAG3	0.384	yes	no	18610105	0
DMRT2	0.379	yes	no	-3705286	0
ADAMDEC1	0.357	yes	no	-37413584	0
AC008738.1	0.347	yes	no	-6095205	0
CEBPA	0.347	yes	no	-6095165	0
LTC4S	0.344	yes	no	-1363300	0
MAML1	0.344	yes	no	-1363436	0
CCT7	0.335	yes	no	12672430	0
GOLPH3	0.335	yes	no	2083848	0
OCEL1	0.329	yes	no	20581	0
SLC27A2	0.326	yes	no	-14599615	0
EXOSC7	0.306	yes	no	-1044745	0
SLC27A1	0.3	yes	no	263146	0
LGMN	0.294	yes	no	-1312217	0
SH3PXD2A	0.282	yes	no	2547508	0
PCBP1	0.278	yes	no	9526467	94
PDGFC	0.273	yes	no	-2516149	0
CUL1	0.272	yes	no	-7099800	0
CDKN1A	0.263	yes	no	1208459	0
ANO6	0.262	yes	no	-8103275	0
GADD45B	0.261	yes	no	-271121	0
SFXN4	0.255	yes	no	18099502	0
NCOA4	0.254	yes	no	7632703	0
KIAA0319L	0.253	yes	no	7363890	0
MSL3	0.252	yes	no	4666165	0
USP2	0.25	yes	no	-12291652	0
41700	0.248	yes	no	732570	0
NMNAT2	0.247	yes	no	2209671	0
PYCARD	0.246	yes	no	29389350	0
BRPF3	0.242	yes	no	728675	0
LAPTM5	0.241	yes	no	2670115	0
FRAT1	0.232	yes	no	-3697241	0
CEBPB	0.232	yes	no	-1211122	0
LRP8	0.229	yes	no	6526644	0
OSM	0.229	yes	no	-1813927	0
EVL	0.228	yes	no	5838895	0
MAPKAPK2	0.227	yes	no	-2909562	0
NFATC2IP	0.226	yes	no	27138672	0
PDGFRL	0.225	yes	no	-44175530	0
PNPLA1	0.223	yes	no	775134	0
PPP3CA	0.222	yes	no	-7224443	0
ATP6V0B	0.216	yes	no	-2644304	0
USP13	0.213	yes	no	-16831613	0
VPS11	0.209	yes	no	-12591400	0
FIP1L1	0.207	yes	no	-2505165	0
IRF8	0.203	yes	no	978868	0
WDR55	0.201	yes	no	318102	0
DBNL	0.2	yes	no	4302224	0
RPS19	0.199	yes	no	2462902	0
VRK3	0.189	yes	no	3445780	0
ZC3HAV1	0.189	yes	no	10147905	0
DSCR3	0.183	yes	no	3299457	0
MKKS	0.18	yes	no	-39605464	0
INPP5F	0.175	yes	no	18684832	0
LMO3	0.174	yes	no	4515057	0
INTS9	0.167	yes	no	-32929351	0
PLD4	0.165	yes	no	10792262	0
UST	0.158	yes	no	-12376239	0
CACNB4	0.158	yes	no	6178883	0
VAMP5	0.152	yes	no	-20341853	0
CPEB4	0.147	yes	no	3284137	0
TOP2A	0.139	yes	no	-1059276	0
OXCT2	0.132	yes	no	-6851251	0
RP11-541F9.2	0.131	yes	no	10836924	0
ADAM28	0.128	yes	no	-37460579	0
GPER	1.964	no	no	445755	-50514
ADH5	1.62	no	no	-9483926	-796340
FAM116B	1.26	no	no	2410708	-779643
KCNF1	1.153	no	no	1147017	543002
MAP3K4	0.818	no	no	-235948	-235948
SEL1L3	0.802	no	no	10790685	767152
LRRC25	0.786	no	no	197202	-72702
MUTED	0.761	no	no	-24069996	4602469
TXNDC5	0.761	no	no	-24107997	4470152
STK19	0.697	no	no	-195027	98789
STK19P	0.697	no	no	-153079	150492
ROBO4	0.67	no	no	-6775692	-63925
ABCB4	0.656	no	no	-13057396	-5211243
SMPDL3A	0.644	no	no	1388048	1388048
ZNF589	0.643	no	no	2032956	8253
KIAA0564	0.629	no	no	-13659877	-3349911
C20orf177	0.616	no	no	-6533	-6533
GABRG2	0.614	no	no	-8279687	4398656
SCIN	0.599	no	no	9504714	181148
FUCA1	0.574	no	no	3680304	982977
PIP5K1C	0.536	no	no	679212	11564
C7orf23	0.503	no	no	-13317244	-5471091
LFNG	0.499	no	no	-357932	270091
PDPN	0.482	no	no	4065196	2075720
SLC31A1	0.477	no	no	-16081189	5229273
RND3	0.472	no	no	4814302	-1498878
AC099524.1	0.459	no	no	1000000000000	1000000000000
NCF2	0.437	no	no	2516997	83065
CHST3	0.435	no	no	2871072	8322
EFCAB4A	0.43	no	no	-65247633	163259
SAT1	0.426	no	no	-15207171	-6718291
ENTPD7	0.424	no	no	-1312916	-776597
ELFN2	0.421	no	no	52800	52800
GRN	0.419	no	no	2780621	134280
AC021593.3	0.417	no	no	1000000000000	1000000000000
TRAF3IP3	0.404	no	no	63256	63256
P2RY8	0.399	no	no	-1686470	-1686470
LILRA1	0.397	no	no	-1071429	-51286
PMP22	0.397	no	no	-10763287	-1020446
ARHGEF16	0.395	no	no	-6387619	-214698
DDIT4	0.395	no	no	3180627	-15543
C5orf62	0.394	no	no	1000000000000	1000000000000
TEX264	0.388	no	no	5447075	-269687
LAG3	0.383	no	no	-4846699	18704
NOD2	0.382	no	no	-34021516	-169605
AP000569.8	0.371	no	no	1000000000000	1000000000000
F12	0.367	no	no	-3750371	-97632
AP000569.2	0.354	no	no	1000000000000	1000000000000
RP5-862P8.2	0.345	no	no	1000000000000	1000000000000
PBEF1	0.344	no	no	5705679	94458
RHOBTB3	0.342	no	no	-136906	-136906
CD244	0.339	no	no	2626105	-347250
PPP1R3D	0.337	no	no	-14916	-14916
ITPR1	0.331	no	no	-21114568	-128609
CSF2RA	0.321	no	no	-1913196	-1913196
ALOX5	0.319	no	no	1937256	1937256
DUSP10	0.319	no	no	-530	-530
KIAA0182	0.317	no	no	1000000000000	1000000000000
FOXF1	0.315	no	no	1590592	522984
ZDHHC18	0.311	no	no	-1233766	251363
TFE3	0.309	no	no	8943735	7846392
AC010149.2	0.307	no	no	1000000000000	1000000000000
CLEC3B	0.306	no	no	-1044740	9565
AC009060.3	0.305	no	no	1000000000000	1000000000000
LPGAT1	0.296	no	no	227811	-5769
ABHD8	0.29	no	no	86508	9557
CECR1	0.29	no	no	-14773877	20538
PPP1R16B	0.29	no	no	-12468667	333532
FGR	0.287	no	no	-456071	-222948
PNOC	0.287	no	no	-33476238	-401963
LHX2	0.285	no	no	-5314283	-822533
RP11-234A1.1	0.284	no	no	-10466948	-4109510
RPS18	0.284	no	no	1000000000000	1000000000000
SC22CB-1E7.1	0.284	no	no	-40873	-40873
FXYD6	0.283	no	no	-13795887	29068
KCNK13	0.282	no	no	146415	146415
NAPSA	0.282	no	no	3827790	-3142
TXNRD1	0.28	no	no	10114436	106537
GNS	0.278	no	no	11037342	-554505
NTSR1	0.277	no	no	2707329	40165
IPCEF1	0.274	no	no	-7096439	-3018086
PKDCC	0.274	no	no	-1221223	-1047748
SCPEP1	0.274	no	no	-851757	-851757
ANKRD10	0.273	no	no	1092681	-29500
LRRC33	0.27	no	no	1000000000000	1000000000000
IL27RA	0.267	no	no	1509577	-21384
KIAA1324L	0.267	no	no	-13478132	-5631979
SLC43A2	0.264	no	no	-24399750	-85307
IRF1	0.263	no	no	55545	55545
KIAA0748	0.259	no	no	1000000000000	1000000000000
AP000304.2	0.252	no	no	1000000000000	1000000000000
SYT3	0.252	no	no	4090620	-56424
FAM89B	0.248	no	no	-737955	-1652
SLC23A2	0.248	no	no	-45029395	916537
MAD2L1BP	0.247	no	no	-3773384	-311619
SLC25A20	0.246	no	no	2644735	-115309
UQCRFS1	0.245	no	no	-10184187	-3930654
GALM	0.244	no	no	-4538512	349977
AC016739.2	0.24	no	no	-15961244	1859386
RACGAP1	0.24	no	no	-3510543	843686
WDSUB1	0.239	no	no	13581897	1933130
GPR84	0.238	no	no	686346	-4426
KIAA0528	0.238	no	no	1000000000000	1000000000000
PAK2	0.238	no	no	107004	107004
RP11-365K22.1	0.238	no	no	1000000000000	1000000000000
RP11-392P7.2	0.238	no	no	1000000000000	1000000000000
RXFP1	0.238	no	no	-834171	323038
SULT1C4	0.236	no	no	2273332	-740169
SEMA4B	0.235	no	no	-6356204	89367
ADORA3	0.232	no	no	-1109602	260738
RP5-874C20.3	0.232	no	no	-3888669	1127407
TNFAIP8L1	0.232	no	no	1688561	-23704
EHD1	0.23	no	no	-1423856	63893
AC121252.1	0.226	no	no	1000000000000	1000000000000
CCBL2	0.226	no	no	16913039	-640161
SLC26A6	0.226	no	no	2413522	76904
C2orf69	0.225	no	no	699575	439428
FAM104B	0.223	no	no	15227028	-1814926
TBC1D2	0.223	no	no	1980928	308761
PLAU	0.222	no	no	4815884	1571910
FRMD4A	0.22	no	no	-28967020	2231433
TREM1	0.22	no	no	5799818	76178
C4orf38	0.218	no	no	1000000000000	1000000000000
KIAA1949	0.218	no	no	1000000000000	1000000000000
ZNF641	0.216	no	no	-5192265	-759431
DMXL2	0.215	no	no	-13213177	166106
SGIP1	0.215	no	no	-4609366	-17118
ANGEL1	0.213	no	no	-3090547	-494308
CCDC92	0.213	no	no	-408106	-81418
ZFAND5	0.213	no	no	-5756476	326212
UHMK1	0.212	no	no	4293196	1271732
NAAA	0.211	no	no	2101426	2101426
VPS4B	0.211	no	no	2300400	66240
MXD3	0.21	no	no	-3847190	849
NAPRT1	0.21	no	no	10074961	293280
RAB24	0.21	no	no	-3856203	586
ATG9A	0.209	no	no	-6440804	853265
AC005342.1	0.208	no	no	1000000000000	1000000000000
ITM2C	0.208	no	no	253145	253145
ENOX2	0.207	no	no	-21952857	530885
TBC1D13	0.206	no	no	-537152	-53369
GMPR	0.202	no	no	-15838863	614883
TDRD10	0.202	no	no	-1392462	22300
ARHGAP24	0.201	no	no	11665884	-920117
SPRED2	0.2	no	no	4749867	2231790
AC116348.1	0.199	no	no	1000000000000	1000000000000
ROPN1	0.199	no	no	-770759	709497
SEPHS2	0.199	no	no	28631496	13292
C9orf46	0.196	no	no	1000000000000	1000000000000
LEPRE1	0.196	no	no	-3855516	9967
ZMIZ2	0.196	no	no	5006165	182726
ARL5A	0.195	no	no	6135091	-209397
KCNK5	0.195	no	no	3720903	-1837603
DNAJC25	0.194	no	no	15413249	3639097
DENND1A	0.193	no	no	-5417432	-925682
AC010619.1	0.192	no	no	1000000000000	1000000000000
CPNE2	0.192	no	no	-27606626	46858
NLRP12	0.191	no	no	-1857336	-207024
PLEKHG2	0.19	no	no	2139	2139
C21orf81	0.189	no	no	1000000000000	1000000000000
CCDC50	0.189	no	no	-5222343	2374593
HSF1	0.189	no	no	1000000000000	1000000000000
AC063977.1	0.187	no	no	1000000000000	1000000000000
ROBO3	0.184	no	no	-6792722	-80955
ZCCHC24	0.183	no	no	254949	34982
C9orf75	0.181	no	no	1000000000000	1000000000000
NUMA1	0.18	no	no	-2175373	-528637
PTK2	0.18	no	no	7086005	21798
RASSF4	0.179	no	no	1522450	1522450
AMY1A	0.177	no	no	-6648478	2982153
AMY1B	0.177	no	no	-6616349	3014278
AMY1C	0.177	no	no	-6554339	3077269
AXIN1	0.177	no	no	-1061292	-248163
PLEKHA9	0.177	no	no	1000000000000	1000000000000
COTL1	0.175	no	no	-136821	-136821
PCTK3	0.175	no	no	1000000000000	1000000000000
CAPN12	0.174	no	no	-628091	390
NCAPH	0.173	no	no	-9122805	-180656
NRXN1	0.172	no	no	6434223	2680894
RP11-254B13.1	0.172	no	no	14876892	551483
PHKA1	0.171	no	no	31856157	3484494
NDNL2	0.17	no	no	-1946028	-1664371
AC008740.5	0.169	no	no	1000000000000	1000000000000
RPL10P3	0.169	no	no	-12166489	-4097763
RUNDC2B	0.169	no	no	1000000000000	1000000000000
SNORA70	0.169	no	no	-603460	-285941
GOLGA5	0.167	no	no	-1220956	79133
GZF1	0.167	no	no	-26666634	21706
MUL1	0.167	no	no	334680	334680
41703	0.163	no	no	-8665192	-1966764
C12orf43	0.163	no	no	-94202	-94202
FAR2	0.163	no	no	2683490	-211784
OR5AS1	0.162	no	no	-10280755	-1631739
THG1L	0.161	no	no	6977359	62315
PPP1R1C	0.16	no	no	-10031099	-7566960
HIST1H2AJ	0.159	no	no	-4352036	674731
CRISPLD1	0.158	no	no	14022470	3009370
MCTP1	0.158	no	no	-676714	-676714
RAD51L1	0.158	no	no	1000000000000	1000000000000
PREB	0.156	no	no	-16149348	627288
EIF3H	0.153	no	no	-11371321	-537589
DZIP1	0.152	no	no	-13251109	-3625235
CHMP6	0.151	no	no	22995356	-31424
SEC11A	0.151	no	no	-11869168	1533234
PDLIM1	0.15	no	no	-5728132	793074
HISPPD2A	0.149	no	no	1000000000000	1000000000000
OLFM1	0.149	no	no	5597287	632950
H2AFV	0.148	no	no	5084375	260936
MAP4K1	0.148	no	no	-779113	-18176
SIRT4	0.148	no	no	-797455	73810
BRUNOL6	0.146	no	no	1000000000000	1000000000000
SLC9A3R1	0.143	no	no	16774749	6265
GPRC5C	0.14	no	no	16450948	-285429
PRPF40B	0.138	no	no	-3899013	434981
TXNDC11	0.138	no	no	9949480	307296
CMTM3	0.137	no	no	-18140709	14257
TM6SF2	0.137	no	no	1070421	170579
RGN	0.136	no	no	6995268	5897925
HDAC1	0.135	no	no	4222486	334132
RGS12	0.135	no	no	186195	186195
OXCT2P1	0.132	no	no	-7106109	-23088
CCDC83	0.131	no	no	-21583	-21583
EPN2	0.131	no	no	-6691902	1355424
APCDD1	0.13	no	no	-38087738	-664579
ATR	0.129	no	no	1256985	1256985
DST	0.127	no	no	4436809	4294782
FZD9	0.125	no	no	-27316697	-631934
EPN3	0.114	no	no	-7314775	-322116
SPATA20	0.114	no	no	-7302673	-310014
